# Supplementary material for: Adipose stem cells are sexually dimorphic cells with dual roles as preadipocytes and resident fibroblasts
Source: Nat Commun. 2024 Sep 2;15:7643. doi: 10.1038/s41467-024-51867-9 (PMC11369120; doi:10.1038/s41467-024-51867-9)
Supplement: Supplementary file 4 — Supplementary Data 1 [file 41467_2024_51867_MOESM4_ESM.xlsx]

## Sheet: in vivo
Supplementary data 1 -Major scRNAseq papers covering ASCs in white adipose tissue
Reference	Depot	Strain	Age	Stimulus	Sex	Enrichment for scRNAseq studies	Stem cell populations identified -Proposed nomenclature by Rondini et al35 in parenthesis	Analysis of Sex differences	System used	Number of cells
Schwalie et al4	iWAT	Tg(Pref1-CreER)426 Biat (Pref1-CreER)	10-11 weeks		Pool of male and female	FACS: Lin−(CD31−CD45−TER119−)CD29+CD34+SCA1+ cells	P1 (ASC2), P2(ASC1a) and P3 (ASC1b)	No	Fludigm C1 system	208
Schwalie et al	iWAT	Wild-type C57BL/6J	9 weeks		Pool of male and female	FACS Lin-(CD31−CD45−TER119−)	G1/G4 (ASC2), G2(ASC1a) and G3 (ASC1b)	No	10x Genomics	1804
Merrick et al36	iWAT	C57BL/6J (Stock no. 000664 from jackson laboratories)	PND 12		Pool of male and female cells	CD45-	Group2: ICAM+CD142- (ASC1a), Group3: CD142+ (ASC1b) and Group 1: DPP4+ CD142-(ASC2)	No	10x Genomics	11423
Merrick et al	iWAT	129S6/SvEV (Stock no. 129S6/SvEvTac from Taconic)	8-10 weeks		Pool of male cells	CD45-	Group2: ICAM+CD142- (ASC1a), Group3: CD142+ (ASC1b) and Group1: DPP4+ CD142-(ASC2)	No	10x Genomics	9652
Hepler et al5	eWAT	Mural Chaser, Pdgfrb-rtTA (Doxycycline induced)	6 weeks	Doxycycline	Male cells	GFP+ (Pdgfrb+)	Cluster 1a (ASC1), Cluster 1b (ASC1-commited), Cluster 2 (FIPs =ASC2) and Cluster 3 (Mesothelial-Like cells)	No (Only for in vitro )	10x Genomics	1045
Burl et al3	eWAT	C57BL/6J (Stock no. 000664 from jackson laboratories)	8-9 weeks	CL316,243 and negative control	Pool of male cells	Lin+ (anti-CD5, CD11b, CD45R (B220), Anti-Gr-1 (Ly-6G/C), 7-4 and Ter-119) and Lin-	ASC1 (ASC1a/1b), ASC2 (ASC2), Fibroblasts (Mesothelial-Like cells)	No	10x Genomics	9915 (Lin-) and 7725 (Lin+)
Burl et al	iWAT	C57BL/6J (Stock no. 000664 from jackson laboratories)	8-9 weeks	CL316,243 and negative control	Pool of male cells	Lin-	ASC1 (ASC1a/1b), ASC2 (ASC2)	No	10x Genomics	16023
In column 8 the proposed ASC-nomenclature are as in Rondini et al35.
Abbreviations: ASC = Adipose stem cells, F=Female, FIP = Fibro-inflammatory progenitors, i/e WAT = inguinal or epididymal white adipose tissue, M=Male, w=weeks.
