# Supplementary material for: Adipose stem cells are sexually dimorphic cells with dual roles as preadipocytes and resident fibroblasts
Source: Nat Commun. 2024 Sep 2;15:7643. doi: 10.1038/s41467-024-51867-9 (PMC11369120; doi:10.1038/s41467-024-51867-9)
Supplement: Supplementary file 5 — Supplementary Data 2 [file 41467_2024_51867_MOESM5_ESM.xlsx]

## Sheet: in_vivo
Supplementary data 2 -In vitro results of adipogenic differentiation from major scRNAseq-ASC papers
Author	Depot	Strain	Age	Sex	Isolation method	Nomenclature used by the author	Proposed ASC nomenclature by Rondini et al35.	Reported level of adipogenic differentiation	Figure in article	Adipogenic reagents	Plate
Merrick et al36	iWAT	CD1 WT mice	Adult	N/A	CD45-/CD31-/CD142-/ICAM1+	Group 2	ASC1a	Adipogenic index 137*	Figure 2A	Full adipogenic cocktail: DMEM/F12 + 10% FBS with 20 nM Insulin, 1 nM T3, 1 uM dexamethasone, 0.5 uM isobutylmethylxanthine and 125 nM indomethacin.**	Corning Cellbind plates 384, 96, 48 to 24-well plates
Merrick et al	iWAT	CD1 WT mice	Adult	N/A	CD45-/CD31-/CD142-/ICAM1+	Group 2	ASC1a	Adipogenic index 156*	Figure 2B	Minimal adipogenic cocktail: DMEM/F12 + 10% FBS with 20nM insulin.	Corning Cellbind plates 384, 96, 48 to 24-well plates
Merrick et al	iWAT	CD1 WT mice	Adult	N/A	CD45-/CD31-/CD142+	Group 3	ASC1b	Adipogenic index 129*	Figure 2A	Full adipogenic cocktail: DMEM/F12 + 10% FBS with 20 nM Insulin, 1 nM T3, 1 uM dexamethasone, 0.5 uM isobutylmethylxanthine and 125 nM indomethacin.**	Corning Cellbind plates 384, 96, 48 to 24-well plates
Merrick et al	iWAT	CD1 WT mice	Adult	N/A	CD45-/CD31-/CD142+	Group 3	ASC1b	Adipogenic index 84*	Figure 2B	Minimal adipogenic cocktail: DMEM/F12 + 10% FBS with 20nM insulin.	Corning Cellbind plates 384, 96, 48 to 24-well plates
Merrick et al	iWAT	CD1 WT mice	Adult	N/A	CD45-/CD31-/CD142-/ICAM1-/DPP4+	Group 1	ASC2	Adipogenic index 35*	Figure 2A	Full adipogenic cocktail: DMEM/F12 + 10% FBS with 20 nM Insulin, 1 nM T3, 1 uM dexamethasone, 0.5 uM isobutylmethylxanthine and 125 nM indomethacin.**	Corning Cellbind plates 384, 96, 48 to 24-well plates
Merrick et al	iWAT	CD1 WT mice	Adult	N/A	CD45-/CD31-/CD142-/ICAM1+/DPP4+	Group 1	ASC2	Adipogenic index 0*	Figure 2B	Minimal adipogenic cocktail: DMEM/F12 + 10% FBS with 20nM insulin.	Corning Cellbind plates 384, 96, 48 to 24-well plates
Merrick et al	iWAT	CD1 WT mice	Adult	N/A	CD45-/CD31-/CD142-/ICAM1+	Group 2	ASC1a	73% differentiation vs negative-control	Figure 3D	TGFb with Full adipogenic cocktail**	Corning Cellbind plates 384, 96, 48 to 24-well plates
Merrick et al	iWAT	CD1 WT mice	Adult	N/A	CD45-/CD31-/CD142+	Group 3	ASC1b	44% differentiation vs to negative-control	Figure 3D	TGFb with Full adipogenic cocktail**	Corning Cellbind plates 384, 96, 48 to 24-well plates
Merrick et al	iWAT	CD1 WT mice	Adult	N/A	CD45-/CD31-/CD142-/ICAM1+/DPP4+	Group 1	ASC2	8% differentiation vs negative-control	Figure 3D	TGFb with Full adipogenic cocktail**	Corning Cellbind plates 384, 96, 48 to 24-well plates
Merrick et al	iWAT	CD1 WT mice	Adult	N/A	CD45-/CD31-/CD142-/ICAM1+	Group 2	ASC1a	111% differentiation vs negative-control	Figure 3E	SB431542 with Minimal adipogenic medium	Corning Cellbind plates 384, 96, 48 to 24-well plates
Merrick et al	iWAT	CD1 WT mice	Adult	N/A	CD45-/CD31-/CD142+	Group 3	ASC1b	117% differentiation vs negative-control	Figure 3E	SB431542 with Minimal adipogenic medium	Corning Cellbind plates 384, 96, 48 to 24-well plates
Merrick et al	iWAT	CD1 WT mice	Adult	N/A	CD45-/CD31-/CD142-/ICAM1+/DPP4+	Group 1	ASC2	280% differentiation vs negative-control	Figure 3E	SB431542 with Minimal adipogenic medium	Corning Cellbind plates 384, 96, 48 to 24-well plates
Schwalie et al4	iWAT	C57BL/6J	9 weeks	Male	Lin−/SCA1+/CD34+/CD142-(CD142−)	G2 (P2) and G1/G4 (P1)	ASC1a and ASC2	43% differentiation vs 29% for Crude ASPCs****	Figure 2c-d	High Glucose DMEM + 10% FBS with 0.5 mM isobutylmethylxanthine, 1 uM Dexamethasone and 170 nM insulin.**	Corning #353219
Schwalie et al	iWAT	C57BL/6J	9 weeks	Male	Lin−/SCA1+/CD34+/CD142+ (CD142+)	G3 (P3) (a.k.a Aregs)	ASC1b	16% differentiation vs 29% for Crude ASPCs****	Figure 2c-d	High Glucose DMEM + 10% FBS with 0.5 mM isobutylmethylxanthine, 1 uM Dexamethasone and 170 nM insulin.**	Corning #353219
Schwalie et al	iWAT	C57BL/6J	9 weeks	Male	Lin−/SCA1+/CD142−/ABCG1− (CD142−ABCG1−)	G2 (P2) and G1/G4 (P1)	ASC1a and ASC2	47% differentiation vs 36% for Crude ASPCs****	Figure 2c-d	High Glucose DMEM + 10% FBS with 0.5 mM isobutylmethylxanthine, 1 uM Dexamethasone and 170 nM insulin.**	Corning #353219
Schwalie et al	iWAT	C57BL/6J	9 weeks	Male	Lin−/SCA1+/CD142+/ABCG1+ (CD142+ABCG1+)	G3 (P3) (a.k.a Aregs)	ASC1b	13% differentiation vs 36% for Crude ASPCs****	Figure 2c-d	High Glucose DMEM + 10% FBS with 0.5 mM isobutylmethylxanthine, 1 uM Dexamethasone and 170 nM insulin.**	Corning #353219
Schwalie et al	iWAT	C57BL/6J	9 weeks	Male	Lin−/SCA1+/CD55−/ (CD55−)	G2 (P2) and G3(P3)	ASC1a and ASC1b	24% differentiation vs 26% for Crude ASPCs****	Extended data Fig 3d-e	High Glucose DMEM + 10% FBS with 0.5 mM isobutylmethylxanthine, 1 uM Dexamethasone and 170 nM insulin.**	Corning #353219
Schwalie et al	iWAT	C57BL/6J	9 weeks	Male	Lin−/SCA1+/CD55+/ (CD55+)	G1/G4 (P1)	ASC2	32% differentiationvs 26% for Crude ASPCs****	Extended data Fig 3d-e	High Glucose DMEM + 10% FBS with 0.5 mM isobutylmethylxanthine, 1 uM Dexamethasone and 170 nM insulin.**	Corning #353219
Schwalie et al	iWAT	C57BL/6J	9 weeks	Male	Lin−/SCA1+/VAP1−/ (VAP1−)	G3 (P3) and G1/G4 (P1)	ASC1b and ASC2	31% differentiation vs 31% for Crude ASPCs****	Extended data Fig 3d-e	High Glucose DMEM + 10% FBS with 0.5 mM isobutylmethylxanthine, 1 uM Dexamethasone and 170 nM insulin.**	Corning #353219
Schwalie et al	iWAT	C57BL/6J	9 weeks	Male	Lin−/SCA1+/VAP1+ (VAP1+)	G2 (P2)	ASC1a	32% differentiation vs 31% for Crude ASPCs****	Extended data Fig 3d-e	High Glucose DMEM + 10% FBS with 0.5 mM isobutylmethylxanthine, 1 uM Dexamethasone and 170 nM insulin.**	Corning #353219
Schwalie et al	iWAT	C57BL/6J	9 weeks	Male	Lin−/SCA1+/ABCG1− (ABCG1−)	G2 (P2) and G1/G4 (P1)	ASC1a and ASC2	18% differentiation, Crude ASPC for this experiment: 12 %	Extended data Fig 3d-e	High Glucose DMEM + 10% FBS with 0.5 mM isobutylmethylxanthine, 1 uM Dexamethasone and 170 nM insulin.**	Corning #353219
Schwalie et al	iWAT	C57BL/6J	9 weeks	Male	Lin−/SCA1+/ABCG1+ (ABCG1+)	G3 (P3) (a.k.a Aregs)	ASC1b	8% differentiation, Crude ASPC for this experiment: 12 %	Extended data Fig 3d-e	High Glucose DMEM + 10% FBS with 0.5 mM isobutylmethylxanthine, 1 uM Dexamethasone and 170 nM insulin.**	Corning #353219
Hepler et al5	gWAT	C57BL/6	4-6 weeks	Male	CD31-/CD45-/PDGFRB+	Total PDGFRB+ cells	ASC1a, ASC1b, ASC2 and Mural cells	Low level of differentiation	Figure 3	Adipogenic induction cocktail: Growth medium with 870 uM Insulin, 1 uM dexamethasone, 0.5 mM isobutylmethylxanthine, +/- 1 uM Rosiglitazone.***	48-well plates (Falcon, Stock no: 353230)
Hepler et al	gWAT	C57BL/6	4-6 weeks	Male	CD31-/CD45-/PDGFRB+/LY6C-/CD9-	APC	ASC1a	High level of differentiation	Figure 3	Adipogenic induction cocktail: Growth medium with 870 uM Insulin, 1 uM dexamethasone, 0.5 mM isobutylmethylxanthine, +/- 1 uM Rosiglitazone.***	48-well plates (Falcon, Stock no: 353230)
Hepler et al	gWAT	C57BL/6	4-6 weeks	Male	CD31-/CD45-/PDGFRB+/LY6C+/CD9-	FIP	ASC2	Low level of differentiation	Figure 3	Adipogenic induction cocktail: Growth medium with 870 uM Insulin, 1 uM dexamethasone, 0.5 mM isobutylmethylxanthine, +/- 1 uM Rosiglitazone.***	48-well plates (Falcon, Stock no: 353230)
Hepler et al	gWAT	C57BL/6	4-6 weeks	Male	CD31-/CD45-/PDGFRB+/LY6C-/CD9-	MLC	Mesothelial like cell	Low level of differentiation	Figure 3	Adipogenic induction cocktail: Growth medium with 870 uM Insulin, 1 uM dexamethasone, 0.5 mM isobutylmethylxanthine, +/- 1 uM Rosiglitazone.***	48-well plates (Falcon, Stock no: 353230)
Hepler et al	gWAT	C57BL/6	4-6 weeks	Female	CD31-/CD45-/PDGFRB+/LY6C-/CD9-	APC	ASC1a	High level of differentiation	Figure 4 s1 I	Adipogenic induction cocktail: Growth medium with 870 uM Insulin, 1 uM dexamethasone, 0.5 mM isobutylmethylxanthine, +/- 1 uM Rosiglitazone.***	48-well plates (Falcon, Stock no: 353230)
Hepler et al	gWAT	C57BL/6	4-6 weeks	Female	CD31-/CD45-/PDGFRB+/LY6C+/CD9-	FIP	ASC2	Low level of differentiation	Figure 4 s1 J	Adipogenic induction cocktail: Growth medium with 870 uM Insulin, 1 uM dexamethasone, 0.5 mM isobutylmethylxanthine, +/- 1 uM Rosiglitazone.***	48-well plates (Falcon, Stock no: 353230)
Hepler et al	gWAT	C57BL/6	4-6 weeks	Female	CD31-/CD45-/PDGFRB+/LY6C-/CD9-	MLC	Mesothelial like cell	Low level of differentiation	Figure 4 s1 K	Adipogenic induction cocktail: Growth medium with 870 uM Insulin, 1 uM dexamethasone, 0.5 mM isobutylmethylxanthine, +/- 1 uM Rosiglitazone.***	48-well plates (Falcon, Stock no: 353230)
*Merrick et al reported similar differentiation results for ASCs from epididymal WAT, subcutaneous axillary WAT and interscapular BAT.
**Changed to maintenance medium including only insulin after 48 hours.
***After 48 h medium was changed to growth medium containing 2% FBS and ITS supplement (60% low glucose DMEM, 40% MCDB201), 1% ITS premix (Insulin-Transferrin-Selenium), 0.1 mM L-ascorbic acid-2-2phosphate, 10 ng/ml FGF basic plus Penstrep.
****Each isolation condition had its own crude control with no enrichment from the last selection indicated in the parenthesis in the column "Isolation method"
In column 8 the proposed ASC-nomenclature are as in Rondini et al35.
Abbreviations: APC= Adipose progenitor cells, Aregs = Adipogenesis regulatory cells, ASC = Adipose stem cells, ASPC = Adipogenic stem and precursor cell, BAT= Brown adipose tissue, Diff=(adipogenic) differentiation F=Female, FIP = Fibro-inflammatory progenitors, IBMX = isobutylmethylxanthine, i/gWAT = inguinal or gonadal white adipose tissue,M=Male, MLC = Mesothelial like cells, N/A =Not availabl…
