# Supplementary material for: Adipose stem cells are sexually dimorphic cells with dual roles as preadipocytes and resident fibroblasts
Source: Nat Commun. 2024 Sep 2;15:7643. doi: 10.1038/s41467-024-51867-9 (PMC11369120; doi:10.1038/s41467-024-51867-9)
Supplement: Supplementary file 9 — Source Data [file 41467_2024_51867_MOESM9_ESM.xlsx]

## Sheet: Figure_1d
Source data to Figure 1e
Enriched function annotations associated with lipid metabolism (from Qiagen's Ingenuity Pathway Analysis), The top 6 functions based on the activation z-score are shown in figure 1d
Categories	Diseases or Functions Annotation	p-value	Predicted Activation State	Activation z-score	Genes*	# Genes
Lipid Metabolism,Small Molecule Biochemistry	Synthesis of lipid	3,13E-06	Increased	3,256	AGT,ALDH1A3,ANGPTL4,AVPR1A,C3,CYP1B1,FABP4,GGT5,H6PD,LIMK1,NTRK1,PKP2,PTK2B,S1PR3,SMPD3,SULT1E1	16
Lipid Metabolism,Molecular Transport,Small Molecule Biochemistry	Concentration of triacylglycerol	2,00E-03	Increased	2,402	AEBP1,AGT,ANGPTL4,C3,CYP1B1,FABP4,WT1	7
Lipid Metabolism,Small Molecule Biochemistry	Fatty acid metabolism	4,08E-05	Increased	2,163	AEBP1,AGT,ANGPTL4,AVPR1A,CYP1B1,CYP2S1,FABP4,GGT5,LIMK1,PTK2B,S1PR3,SLCO2A1	12
Lipid Metabolism,Small Molecule Biochemistry	Metabolism of prostaglandin	1,79E-04	Increased	2,156	AGT,AVPR1A,CYP2S1,LIMK1,PTK2B,S1PR3	6
Lipid Metabolism,Small Molecule Biochemistry	Synthesis of prostaglandin	1,05E-03	Increased	2,156	AGT,AVPR1A,LIMK1,PTK2B,S1PR3	5
Lipid Metabolism,Small Molecule Biochemistry	Synthesis of fatty acid	1,49E-04	Increased	2,144	AGT,ANGPTL4,AVPR1A,CYP1B1,GGT5,LIMK1,PTK2B,S1PR3	8
Lipid Metabolism,Molecular Transport,Small Molecule Biochemistry	Concentration of cholesterol	1,13E-03	Increased	2,000	AEBP1,AGT,ANGPTL4,CYP1B1,FABP4,HP,RSPO1	7
Lipid Metabolism,Small Molecule Biochemistry	Metabolism of eicosanoid	2,53E-05		1,979	AGT,AVPR1A,CYP1B1,CYP2S1,GGT5,LIMK1,PTK2B,S1PR3	8
Lipid Metabolism,Small Molecule Biochemistry	Synthesis of eicosanoid	7,49E-05		1,934	AGT,AVPR1A,CYP1B1,GGT5,LIMK1,PTK2B,S1PR3	7
Lipid Metabolism,Small Molecule Biochemistry,Vitamin and Mineral Metabolism	Metabolism of terpenoid	6,88E-04		1,934	AGT,ALDH1A3,CYP1B1,CYP2S1,H6PD,SULT1E1,Ugt1a7c	7
Lipid Metabolism,Molecular Transport,Small Molecule Biochemistry	Quantity of steroid	5,30E-05		1,446	AEBP1,AGT,ANGPTL4,AVPR1A,CYP1B1,FABP4,H6PD,HOXA5,HP,RSPO1,SULT1E1	11
Energy Production,Lipid Metabolism,Small Molecule Biochemistry	Oxidation of lipid	1,28E-05		1,249	AGT,ALDH1A3,ANGPTL4,Aox3,C3,CYP1B1,FABP4,SLCO2A1	8
Lipid Metabolism,Small Molecule Biochemistry	Conversion of lipid	6,95E-05		1,064	AGT,ANGPTL4,CYP1B1,FABP4,GGT5,H6PD	6
Lipid Metabolism,Small Molecule Biochemistry	Lipolysis	1,22E-05		0,977	AGT,ANGPTL4,ARX,C3,FABP4,GGT5,NTRK1,RASGRF1	8
Lipid Metabolism,Molecular Transport,Small Molecule Biochemistry	Concentration of lipid	1,74E-07		0,928	AEBP1,AGT,ANGPTL4,AVPR1A,C3,CYP1B1,FABP4,H6PD,HOXA5,HP,KLKB1,NTRK1,RSPO1,SLCO2A1,SLIT2,SMPD3,SULT1E1,TBC1D4,WT1	19
Lipid Metabolism,Molecular Transport,Small Molecule Biochemistry	Concentration of fatty acid	1,97E-04		-0,372	AGT,ANGPTL4,C3,CYP1B1,FABP4,KLKB1,SLCO2A1,TBC1D4	8
Energy Production,Lipid Metabolism,Small Molecule Biochemistry,Vitamin and Mineral Metabolism	Oxidation of retinaldehyde	1,17E-06			ALDH1A3,Aox3,CYP1B1	3
Endocrine System Development and Function,Lipid Metabolism,Small Molecule Biochemistry,Vitamin and Mineral Metabolism	Catabolism of estrogen	3,17E-05			SULT1E1,Ugt1a7c	2
Endocrine System Development and Function,Lipid Metabolism,Small Molecule Biochemistry,Vitamin and Mineral Metabolism	Metabolism of estrogen	2,05E-04			CYP1B1,SULT1E1,Ugt1a7c	3
Lipid Metabolism,Small Molecule Biochemistry	Synthesis of thromboxane A2	1,74E-03			LIMK1,PTK2B	2
Lipid Metabolism,Molecular Transport,Small Molecule Biochemistry	Quantity of 12-hydroxyeicosatetraenoic acid	1,74E-03			AGT,CYP1B1	2
Lipid Metabolism,Molecular Transport,Small Molecule Biochemistry	Concentration of eicosanoid	1,90E-03			AGT,CYP1B1,KLKB1,SLCO2A1	4
Lipid Metabolism,Molecular Transport,Small Molecule Biochemistry	Clearance of triacylglycerol	1,93E-03			ANGPTL4,C3	2
Endocrine System Development and Function,Lipid Metabolism,Molecular Transport,Small Molecule Biochemistry	Secretion of corticosterone	2,34E-03			AGT,AVPR1A	2
Lipid Metabolism,Small Molecule Biochemistry,Vitamin and Mineral Metabolism	Metabolism of retinoid	2,57E-03			ALDH1A3,CYP1B1,CYP2S1	3
					0
					0
					0
Enriched genes in adipose fibroblasts when compared to fibroblast in heart and skeletal muscle that was used as input for the Ingenuity pathways analysis (Qiagen)
Gene	p_val	Average log2 fold change*	pct.1**	pct.2	Adjusted p-value
Col6a5	0	7.54274	0.883	0.012	0
Sult1e1	0	6.59273	0.955	0.025	0
Rpl10a-ps1	0	5.3865	0.936	0.047	0
Fabp4	4.89891e-111	2.55624	0.732	0.261	1.01711e-106
Gm49342	4.97852e-151	2.80016	0.919	0.386	1.03364e-146
Fyb2	5.30829e-77	2.9535	0.276	0.003	1.10211e-72
Agt	5.3714e-284	5.48329	0.885	0.054	1.11521e-279
Tent5b	5.4754e-69	2.13208	0.408	0.078	1.1368e-64
Slit2	5.60815e-96	2.1831	0.589	0.139	1.16436e-91
Aebp1	5.61079e-115	2.08441	0.997	0.881	1.16491e-110
Irag1	6.15293e-44	2.2336	0.467	0.188	1.27747e-39
Gm48942	6.35585e-78	2.09257	0.95	0.748	1.3196e-73
Gm29371	6.54909e-92	2.20739	0.775	0.303	1.35972e-87
Amotl2	6.58495e-99	2.00189	0.979	0.599	1.36717e-94
Mir6236	6.73935e-20	2.77777	0.997	0.982	1.39922e-15
Hp	6.99645e-226	5.8381	0.723	0.029	1.4526e-221
Clic6	7.31592e-69	3.05941	0.252	0.003	1.51893e-64
C3	7.63074e-172	2.90604	0.996	0.909	1.5843e-167
Gata2	7.66813e-101	3.14953	0.373	0.012	1.59206e-96
Hoxa5	7.92521e-104	2.82348	0.386	0.014	1.64543e-99
Tonsl	7.94157e-185	4.09156	0.731	0.108	1.64883e-180
Ptk2b	8.57316e-64	2.37012	0.313	0.035	1.77996e-59
Snx33	8.86947e-91	2.31532	0.897	0.499	1.84148e-86
Trarg1	8.91755e-34	2.22009	0.296	0.088	1.85146e-29
Gm20400	8.94394e-95	2.44048	0.866	0.467	1.85694e-90
Col3a1	9.5489e-88	2.10789	1	0.998	1.98254e-83
Gm12895	9.6753e-82	2.8419	1	0.945	2.00879e-77
Gm12896	9.6753e-82	2.84177	1	0.945	2.00879e-77
Ggt5	1.00158e-139	2.03252	0.942	0.465	2.07949e-135
Cyp1b1	1.05857e-188	2.34543	0.969	0.356	2.19781e-184
Adam23	1.07275e-95	2.60937	0.552	0.116	2.22723e-91
Gm12840	1.0815e-87	2.27864	0.939	0.658	2.24542e-83
Gm29408	1.13436e-102	2.54984	0.889	0.45	2.35515e-98
H6pd	1.1364e-136	2.06423	0.973	0.529	2.3594e-132
Aldh1a3	1.22207e-174	2.74289	0.898	0.298	2.53726e-170
Has1	1.2422e-99	2.8642	0.712	0.249	2.57905e-95
Anxa9	1.2622e-119	2.63022	0.487	0.035	2.62057e-115
Limk1	1.27275e-106	2.29866	0.656	0.152	2.64249e-102
Klkb1	1.29424e-114	2.67237	0.887	0.414	2.6871e-110
Wt1	1.34329e-269	5.46284	0.801	0.023	2.78894e-265
Amph	1.3833e-110	3.58717	0.436	0.027	2.87201e-106
Enpep	1.38421e-148	2.40924	0.822	0.224	2.8739e-144
Ampd3	1.3914e-217	3.44999	0.865	0.133	2.88882e-213
Hoxc5	1.40023e-95	2.79671	0.41	0.033	2.90715e-91
Rtl3	1.41965e-74	2.08564	0.607	0.182	2.94748e-70
Ap2m1-ps	1.48656e-125	2.79093	0.481	0.032	3.08639e-121
Ugt1a6a	1.49681e-182	2.88634	0.721	0.083	3.10769e-178
Gm20528	1.50086e-117	2.23026	0.503	0.054	3.11609e-113
Aox3	1.51977e-128	2.19942	0.599	0.084	3.15534e-124
Nkain4	1.54065e-81	2.02076	0.422	0.06	3.19871e-77
Psat1	1.56051e-166	2.42682	0.724	0.105	3.23994e-162
Hoxa7	1.6025e-131	3.23591	0.505	0.03	3.32711e-127
Slco2a1	1.62592e-112	3.5389	0.664	0.184	3.37574e-108
Hoxc4	1.67036e-144	2.84232	0.565	0.042	3.46801e-140
Arx	1.67388e-63	2.16941	0.255	0.01	3.47531e-59
Rspo1	1.72586e-125	2.37262	0.528	0.048	3.58322e-121
Pkp2	1.77554e-50	2.17052	0.302	0.052	3.68638e-46
Tnfaip3	1.83266e-67	2.24092	0.464	0.109	3.80497e-63
Car3	1.86586e-15	2.96853	0.292	0.154	3.87389e-11
Cyp2s1	1.86817e-100	3.16089	0.52	0.087	3.87869e-96
Dok7	1.88253e-69	2.82128	0.294	0.019	3.9085e-65
Igsf9b	1.91277e-280	2.34916	0.916	0.109	3.9713e-276
Adamts16	1.9316e-53	2.27807	0.309	0.048	4.01039e-49
AA474408	1.97545e-43	3.04683	1	0.997	4.10144e-39
Csrnp1	2.05079e-87	2.19842	0.557	0.127	4.25786e-83
Tbc1d4	2.07285e-132	2.51187	0.629	0.092	4.30366e-128
Slit3	2.32921e-165	2.65501	0.996	0.668	4.8359e-161
Aoc3	2.42089e-83	2.50222	0.601	0.177	5.02625e-79
Smpd3	2.45151e-192	3.54564	0.837	0.152	5.08982e-188
Rasgrf1	2.4641e-63	3.39854	0.349	0.056	5.11596e-59
Stac2	2.47337e-145	3.8165	0.497	0.011	5.1352e-141
Cpxm1	2.7282e-102	2.11152	0.984	0.698	5.66429e-98
Angpt4	2.80349e-81	2.25978	0.495	0.105	5.8206e-77
Adamts15	2.8193e-165	2.8575	0.85	0.217	5.85342e-161
S1pr3	2.87932e-117	2.13663	0.866	0.436	5.97805e-113
Adgra2	2.88071e-57	2.05774	0.549	0.195	5.98092e-53
Chst15	2.97218e-151	3.90099	0.623	0.075	6.17084e-147
Angptl4	3.5552e-152	2.71671	0.924	0.46	7.38131e-148
Adam12	3.60936e-66	2.72403	0.599	0.233	7.49376e-62
Avpr1a	3.72645e-142	2.28595	0.724	0.144	7.73686e-138
Card10	3.75836e-99	2.19417	0.621	0.14	7.80311e-95
Rpl39-ps	3.79507e-159	2.06924	0.966	0.597	7.87932e-155
Slc7a8	3.80731e-120	2.89136	0.593	0.095	7.90474e-116
Ugt1a7c	3.85335e-219	4.92276	0.711	0.029	8.00032e-215
Hpca	3.87995e-56	3.18655	0.326	0.058	8.05554e-52
Ptp4a1	3.91663e-223	3.56953	0.833	0.096	8.1317e-219
Gm20186	3.97058e-66	2.20981	0.841	0.574	8.24371e-62
Hoxc8	4.00392e-81	2.58481	0.434	0.075	8.31293e-77
Lrrn1	4.09513e-96	2.35223	0.407	0.03	8.50231e-92
Trf	4.18724e-118	2.92005	0.973	0.619	8.69355e-114
Septin2	4.59819e-124	2.71339	0.931	0.489	9.54677e-120
Ntrk1	4.77393e-114	2.0791	0.487	0.043	9.91163e-110
Gm12505	4.78491e-51	2.01264	0.595	0.282	9.93443e-47
* The fold change represent the fold change (and adjusted p-value) seen in adipose stem cells (ASC) when compared to fibroblasts in heart and skeletal muscle
Only genes that are upregulated in adipose ASC are displayed.
** The Pct.1 value shows the fraction of ASCs (1=100%, 0.5 =50% etc) that have quantified reads from the gene. The Pct.2 value shows the fraction of fibroblasts in heart and skeletal muscle (1=100%, 0.5 =50% etc) that have quantified reads from the gene.

## Sheet: Figure_2c
Source data for figure 2c
Differentially expressed genes in bulk RNA seq samples from FACS sorted ASC from male and female mice pgWAT.										Differentially expressed genes in bulk RNA seq samples from FACS sorted ASC from male and female mice iWAT.												Differentially expressed genes between male and female ASC cells in scRNA-seq data (pgWAT)
Gene	p-value	Average log2 fold change	pct.1*	pct.2	Adjusted p-value					Gene	p-value	Average log2 fold change	pct.1*	pct.2	Adjusted p-value							Gene	Average log2 fold change	logCPM	LR	p-value	Benjamini-Hochberg adjusted p-value
Hp	2.46598e-105	5.86935	1	0.929	3.94607e-101					Xist	2.29556e-107	-6.21555	0.6	1	3.67335e-103							Eif2s3y	8.38906	3.94244	289.292	7.09366e-65	7.71222e-61
Sult1e1	7.85605e-102	8.19777	1	0.643	1.25712e-97					Sult1e1	4.09747e-55	6.00714	1	0.786	6.55677e-51							Ddx3y	9.49968	4.30328	263.55	2.88856e-59	1.57022e-55
Xist	2.15633e-84	-7.30132	0.643	1	3.45056e-80					Ddx3y	2.57057e-30	4.73167	1	0.071	4.11342e-26							Tsix	-11.237	5.76231	220.61	6.65663e-50	2.41236e-46
Ddx3y	1.29364e-44	5.42387	1	0	2.07009e-40					Pgr	2.99251e-28	-4.9544	0.067	1	4.78862e-24							C7	6.50196	8.19536	192.462	9.22451e-44	2.50722e-40
Il4ra	4.12694e-42	-4.84925	1	1	6.60393e-38					Cyba	7.81703e-25	1.83254	1	1	1.25088e-20							Trf	4.29187	9.94687	148.561	3.57761e-34	7.77915e-31
Cdh11	1.33057e-39	-3.00142	1	1	2.12917e-35					Krt19	7.81871e-25	-4.76407	0.867	1	1.25115e-20							Akr1c14	-11.3363	6.15454	138.493	5.68628e-32	1.03035e-28
Osr2	1.32595e-37	-2.21512	1	1	2.12179e-33					Akr1c14	1.004e-24	-4.21699	0.733	1	1.6066e-20							9330159F19Rik	5.92073	2.98113	133.945	5.61812e-31	8.72574e-28
Akr1c14	1.25049e-35	-5.1333	0.714	1	2.00103e-31					Postn	6.37733e-22	-2.36286	1	1	1.0205e-17							Arx	7.28613	2.93634	117.552	2.17285e-27	2.95291e-24
Nrep	1.26142e-35	2.57599	1	1	2.01853e-31					Serpine2	5.82999e-21	3.18953	1	1	9.32915e-17							Bmp7	3.61821	4.8163	105.832	8.02696e-25	9.69657e-22
Fscn1	2.70599e-34	-1.83566	1	1	4.33013e-30					Spon2	2.22707e-20	-2.71795	1	1	3.56376e-16							Sult1e1	10.9251	7.99594	92.3882	7.12379e-22	7.74498e-19
Eif2s3y	1.62389e-28	4.26568	1	0.143	2.59855e-24					Eif2s3y	2.86804e-19	3.69693	1	0.143	4.58943e-15							Kcnv2	-6.1187	1.54459	89.5519	2.98704e-21	2.95229e-18
Cntn1	1.22777e-27	-3.74677	0.5	1	1.96468e-23					Krt8	4.04579e-19	-7.4807	0.133	1	6.47408e-15							Emb	-6.1548	5.92671	86.8041	1.19819e-20	1.08556e-17
Postn	1.44458e-27	-2.4391	1	1	2.31161e-23					Nt5e	8.33914e-19	3.96605	1	0.929	1.33443e-14							Col4a6	4.13538	3.89777	82.0265	1.34275e-19	1.12295e-16
Hoxa10	6.01438e-27	-2.85042	0.786	1	9.62421e-23					Egfr	1.78224e-18	1.71304	1	1	2.85195e-14							Hoxa10	-8.36597	4.91378	80.699	2.62858e-19	2.04128e-16
Serpine2	1.23901e-26	2.67197	1	1	1.98266e-22					Krt18	1.26323e-16	-6.89395	0.333	0.857	2.02142e-12							S1pr3	3.5222	7.39547	76.069	2.73921e-18	1.98538e-15
Spon2	4.88937e-26	-2.34008	1	1	7.82397e-22					Cyp27a1	2.27601e-16	1.69401	1	1	3.64206e-12							Slco2a1	3.26169	5.48538	75.146	4.3716e-18	2.97051e-15
Cyba	6.76189e-24	1.09078	1	1	1.08204e-19					Fth1	1.28916e-15	1.26544	1	1	2.06292e-11							Hoxa11os	-8.21526	3.42479	73.827	8.52725e-18	5.45342e-15
Col6a5	8.84753e-23	3.65949	1	1	1.41578e-18					Ecm1	2.69125e-15	1.50916	1	1	4.30655e-11							Hoxc10	-6.18502	3.17685	72.869	1.38546e-17	8.36815e-15
Anxa8	9.29704e-22	3.04731	1	0.5	1.48771e-17					Fam107a	3.01379e-15	2.96247	1	0.429	4.82266e-11							Cyb561	2.70121	5.87927	69.8005	6.56178e-17	3.75472e-14
Igsf10	3.18373e-21	-1.71758	1	1	5.0946e-17					Heph	6.20008e-15	-2.07391	0.867	1	9.92137e-11							Col8a1	4.91518	4.29959	69.2938	8.48344e-17	4.6116e-14
Heph	1.42306e-20	-2.43582	1	1	2.27718e-16					C7	1.9569e-14	4.52619	1	1	3.13143e-10							Ntrk1	3.43032	4.26925	67.4957	2.11142e-16	1.09311e-13
Ngf	1.48733e-20	-1.95673	1	1	2.38002e-16					Prlr	5.39981e-14	-5.97093	0.333	0.929	8.64077e-10							P2ry6	5.0127	3.48238	66.2128	4.04785e-16	2.00037e-13
C7	2.34982e-20	4.87804	1	0.929	3.76019e-16					Marcksl1	5.5087e-14	-1.89411	1	1	8.81502e-10							Cntn1	-4.63992	3.40921	64.973	7.5931e-16	3.43967e-13
Mfap2	5.45175e-20	-2.06071	1	1	8.72388e-16					Gpc3	6.81407e-14	-1.67964	1	1	1.09039e-09							Col4a5	3.36362	6.37974	65.048	7.3096e-16	3.43967e-13
Egfr	3.54981e-19	1.20535	1	1	5.6804e-15					Fibin	1.40385e-13	-2.75571	0.533	0.929	2.24643e-09							Ace	3.36513	8.42556	63.5817	1.53852e-15	6.69071e-13
Pgr	3.9502e-19	-4.08746	0.143	1	6.32111e-15					Nmb	1.48947e-12	3.26303	1	0.929	2.38345e-08							Aldh1a7	8.71758	2.92917	60.8051	6.30129e-15	2.63491e-12
Slc43a3	4.40877e-19	0.798777	1	1	7.05491e-15					Tent5c	1.52655e-12	2.31651	1	0.929	2.44279e-08							Serpine2	2.36973	7.50797	57.7158	3.02854e-14	1.21949e-11
Esr1	1.10868e-18	-1.99347	1	1	1.77412e-14					Aqp5	3.03087e-12	-5.55897	0.133	0.857	4.85e-08							Pde11a	4.74039	2.34966	55.7889	8.06842e-14	3.13285e-11
Agtr1a	1.26994e-18	-1.4762	1	1	2.03215e-14					Stc2	4.37029e-12	-2.54137	0.733	1	6.99334e-08							Hoxa9	-6.35877	3.54112	55.6307	8.7446e-14	3.27832e-11
Arl4a	3.84998e-18	1.82378	1	1	6.16073e-14					Cdh11	5.1157e-12	-3.58986	0.733	1	8.18615e-08							Col6a5	4.56953	7.77081	55.5173	9.2638e-14	3.3572e-11
Stim1	5.56371e-18	1.23443	1	1	8.90306e-14					Slc12a2	9.68822e-12	-4.23704	0.733	1	1.55031e-07							Clec1a	-4.35918	1.78809	54.855	1.29759e-13	4.55079e-11
Hspb8	5.79853e-18	0.694215	1	1	9.27881e-14					P4ha3	1.39967e-11	-3.13662	0.133	0.929	2.23975e-07							Hmcn2	3.94249	7.78198	53.8958	2.11407e-13	7.18257e-11
Hoxa11	7.52501e-18	-3.10262	0.429	1	1.20415e-13					Clvs2	4.42018e-11	-2.66838	0	0.786	7.07317e-07							Pgr	-10.7791	3.23856	53.4214	2.69153e-13	8.86738e-11
Myoc	1.01731e-17	-3.74562	1	1	1.62789e-13					Ptprs	5.76753e-11	-1.43385	1	1	9.2292e-07							Trpc3	-8.24718	2.61295	52.2765	4.821e-13	1.54159e-10
P4ha3	1.90476e-17	-3.79442	0.143	1	3.04799e-13					Alkal2	5.88724e-11	2.60407	1	1	9.42076e-07							Kng2	-3.12762	4.46345	50.833	1.00566e-12	3.12388e-10
Nt5e	5.81914e-17	4.50686	1	0.357	9.31179e-13					Greb1	7.05751e-11	-2.98935	0.133	0.786	1.12934e-06							Cp	2.78466	7.5816	50.1497	1.42452e-12	4.30206e-10
Fndc3a	9.69504e-17	-1.10333	1	1	1.5514e-12					Uty	7.68643e-11	2.53906	1	0.429	1.22998e-06							Cpxm2	3.17307	5.86884	50.0217	1.52057e-12	4.46801e-10
Gja1	1.02893e-16	-1.32018	1	1	1.64649e-12					Ccdc80	8.81266e-11	1.55967	1	1	1.4102e-06							Slc6a9	2.63037	4.28605	49.2663	2.23464e-12	6.39343e-10
Uty	1.04356e-16	3.06496	1	0.286	1.66991e-12					AA474408	8.91617e-11	0.934915	1	1	1.42677e-06							Fam20c	2.4015	6.50543	48.9061	2.68515e-12	7.48537e-10
Tdo2	1.21214e-16	3.02385	1	0.071	1.93967e-12					Lamb2	1.69913e-10	1.02955	1	1	2.71894e-06							Ntn1	2.58287	5.82643	48.5516	3.21705e-12	8.74393e-10
Ces1d	1.29798e-16	-1.67807	1	1	2.07703e-12					Rtn1	1.87808e-10	-1.70242	0.867	1	3.0053e-06							Prrg3	2.6305	4.98589	47.0693	6.85199e-12	1.81695e-09
Shisa9	1.64538e-16	3.23704	0.929	0	2.63294e-12					Myh14	2.30827e-10	-2.4062	0.2	1	3.6937e-06							Tent5c	3.02173	3.59695	46.5542	8.91185e-12	2.3069e-09
Hoxa11os	2.80001e-16	-3.0635	0.5	1	4.48057e-12					Layn	2.32921e-10	1.6681	1	0.929	3.7272e-06							Acsbg1	9.1361	3.24978	46.2566	1.03735e-11	2.6228e-09
Agt	3.30077e-16	6.66575	1	0.643	5.2819e-12					Krt7	2.34936e-10	-5.03242	0.333	0.786	3.75944e-06							P4ha3	-6.56106	4.70255	45.9802	1.19452e-11	2.95155e-09
Svep1	5.95086e-16	1.00443	1	1	9.52257e-12					Lrrc15	2.51184e-10	-2.95198	0.133	0.786	4.01945e-06							Hp	5.73296	7.17099	44.9935	1.97687e-11	4.77611e-09
Ngfr	7.75469e-16	-5.48382	0.429	1	1.24091e-11					Cd164	4.02525e-10	-0.966144	1	1	6.4412e-06							Avpr1a	2.71189	6.0831	44.9406	2.03103e-11	4.80029e-09
Trf	8.07301e-16	3.74518	1	1	1.29184e-11					Epcam	4.08644e-10	-5.37752	0	0.786	6.53912e-06							Itgbl1	2.30529	6.39345	42.8954	5.77454e-11	1.33576e-08
Plekha6	8.20765e-16	-3.62742	0.929	1	1.31339e-11					Ppl	4.83047e-10	1.35396	1	1	7.72971e-06							Sfrp1	2.49616	6.57926	42.3901	7.47674e-11	1.69348e-08
Fam20c	1.15469e-15	1.19284	1	1	1.84773e-11					Fbxw17	5.33256e-10	-2.03466	0.933	0.929	8.53317e-06							Adamts15	2.30551	7.059	42.1019	8.66403e-11	1.88391e-08
Kcnv2	1.46431e-15	-3.09803	0.143	1	2.34319e-11					Amy1	5.39314e-10	1.23503	1	0.929	8.63011e-06							Ccn5	3.44846	5.86293	42.115	8.60599e-11	1.88391e-08
S1pr3	1.6656e-15	2.51447	1	1	2.6653e-11					Kdm5d	6.0327e-10	2.25695	0.933	0.857	9.65353e-06							Gm8113	-5.58623	2.34794	41.6036	1.11786e-10	2.38302e-08
C1qtnf3	2.4125e-15	-3.98089	1	1	3.86048e-11					Fxyd2	6.44853e-10	-3.93524	0.133	0.929	1.03189e-05							Fkbp5	2.8461	5.34396	41.0774	1.46317e-10	3.05915e-08
Tsc22d3	6.26312e-15	1.09919	1	1	1.00223e-10					Slc5a5	6.54794e-10	-5.9589	0.133	0.714	1.0478e-05							Ucp2	4.59139	6.6382	40.2859	2.19388e-10	4.50034e-08
Arhgap24	8.16386e-15	1.33982	1	1	1.30638e-10					Arl4a	7.71149e-10	1.47741	1	1	1.23399e-05							Clec14a	-5.72931	3.86389	39.9918	2.55026e-10	5.13452e-08
A4galt	1.45268e-14	0.900271	1	1	2.32458e-10					Tdo2	8.64873e-10	3.28338	1	0.571	1.38397e-05							Fhl2	2.96494	4.60964	38.5993	5.20376e-10	1.02864e-07
Cp	1.50422e-14	2.07335	1	1	2.40705e-10					Dcun1d3	1.03698e-09	1.36134	1	0.929	1.65938e-05							Mrap	3.0277	2.6247	37.9723	7.1758e-10	1.39313e-07
Lum	2.34188e-14	-1.95018	1	1	3.74747e-10					A4galt	1.04732e-09	2.04577	1	0.929	1.67592e-05							Anxa9	2.12358	4.68421	37.6458	8.48304e-10	1.61803e-07
Enpp4	2.5604e-14	1.33955	1	1	4.09715e-10					Il1r1	1.11036e-09	1.17392	1	1	1.77679e-05							Sorcs2	3.51748	3.86106	36.9818	1.19236e-09	2.23506e-07
Ptprs	5.94365e-14	-1.62706	1	1	9.51103e-10					X9330159F19Rik	1.57758e-09	2.86828	0.933	0.071	2.52445e-05							Gnao1	2.707	4.10549	36.9218	1.22963e-09	2.26586e-07
P2ry6	7.03726e-14	3.26434	0.929	0.357	1.1261e-09					Cldn10	1.88939e-09	1.60689	1	1	3.0234e-05							Ptgfr	-3.30405	2.79785	36.6988	1.37867e-09	2.49815e-07
Ace	1.62826e-13	1.72098	1	1	2.60554e-09					Ace	1.96598e-09	1.71957	1	1	3.14596e-05							Ptpn5	-10.8578	5.71862	36.0082	1.96487e-09	3.50199e-07
Carhsp1	2.08381e-13	0.524588	1	1	3.33451e-09					Prelp	2.15606e-09	0.785299	1	1	3.45012e-05							Popdc2	-3.73702	2.5088	35.7868	2.20135e-09	3.86017e-07
Ptpn5	4.11607e-13	-4.5502	0	0.929	6.58654e-09					Agt	2.1661e-09	4.70919	1	0.786	3.46619e-05							Smoc1	4.11818	3.00229	35.5572	2.47664e-09	4.27398e-07
Adarb1	4.68492e-13	2.0461	1	0.786	7.4968e-09					Atp1b1	2.2216e-09	-1.51017	0.733	1	3.555e-05							Lamb2	2.71391	9.31951	34.5262	4.20556e-09	7.14419e-07
Cyp27a1	7e-13	1.08461	1	1	1.12014e-08					Cacna1g	2.78266e-09	-2.39232	0.2	0.857	4.45281e-05							Agt	6.43036	7.84075	34.0663	5.32653e-09	8.90923e-07
Prrg3	7.14685e-13	1.21371	1	1	1.14364e-08					Scg3	3.16765e-09	-2.36714	0.933	0.929	5.06887e-05							Ror1	1.84419	5.1379	33.7164	6.37595e-09	1.05029e-06
Chst11	7.52148e-13	-2.84549	0.071	1	1.20359e-08					Il4ra	3.55488e-09	-2.56441	1	1	5.68852e-05							Stard8	2.19727	4.04092	33.5433	6.96941e-09	1.13092e-06
AW551984	8.20385e-13	-2.94145	0.286	1	1.31278e-08					Peg3	4.05939e-09	-2.31888	1	1	6.49583e-05							Notch4	4.02785	2.35636	33.5054	7.10674e-09	1.13624e-06
Ces2g	8.65513e-13	-1.06292	1	1	1.38499e-08					Thsd7a	4.099e-09	2.27642	1	0.929	6.55921e-05							Plcxd3	3.90885	3.73526	33.1271	8.63251e-09	1.36018e-06
Atp2b4	1.01599e-12	1.45126	1	1	1.62579e-08					Itm2a	4.4355e-09	-0.968065	1	1	7.09769e-05							Mmp3	-3.95041	7.8585	32.7763	1.03395e-08	1.60588e-06
Septin11	1.03369e-12	-1.14139	1	1	1.65411e-08					Wasf1	4.89277e-09	-2.32604	0.4	0.857	7.82942e-05							Lvrn	2.83755	4.13681	32.6217	1.11957e-08	1.71436e-06
Mmp11	1.25557e-12	-2.64588	1	1	2.00916e-08					Ly6d	5.49085e-09	-4.89339	0.2	0.786	8.78645e-05							Ccl8	-2.98094	2.09942	32.0303	1.51783e-08	2.29192e-06
Plekhf1	1.27092e-12	0.913782	1	1	2.03372e-08					Ramp1	6.63947e-09	2.77857	1	0.857	0.000106245							Cxcl16	-2.3821	7.75449	31.999	1.54253e-08	2.29731e-06
Nedd4	1.39195e-12	-0.634617	1	1	2.2274e-08					Mast4	7.90819e-09	-1.08198	1	1	0.000126547							Ak5	-2.78819	4.2016	31.6773	1.82042e-08	2.67454e-06
Abat	1.57957e-12	1.3181	1	1	2.52763e-08					Gm12895	8.34817e-09	1.0566	1	1	0.000133587							Xist	-8.01083	7.85592	30.8947	2.72419e-08	3.94899e-06
Hoxc4	1.82272e-12	1.16993	1	1	2.91672e-08					Gm12896	8.34817e-09	1.0566	1	1	0.000133587							Thsd7a	2.0934	6.84331	30.5947	3.17963e-08	4.48947e-06
Thbs2	1.91219e-12	-1.92382	1	1	3.05989e-08					Eif4ebp1	8.51053e-09	1.23056	1	1	0.000136186							Prg4	3.47014	3.14527	30.6129	3.14988e-08	4.48947e-06
Dok7	2.09064e-12	4.3837	0.857	0.143	3.34544e-08					Clca3a2	1.07304e-08	-4.53563	0.133	0.714	0.000171708							Amph	2.03738	4.49549	30.4306	3.46027e-08	4.76203e-06
Tgfbr3	2.12648e-12	0.499354	1	1	3.4028e-08					Gata3	1.56706e-08	-4.51849	0.2	0.786	0.000250761							Dner	5.13142	3.21842	30.4361	3.45052e-08	4.76203e-06
Doc2b	2.56048e-12	-2.85798	0.5	1	4.09728e-08					Prrg3	1.80933e-08	1.50509	1	0.929	0.000289529							H2-Q7	-2.07312	4.1791	30.364	3.58107e-08	4.86668e-06
Ecm1	2.64302e-12	0.664989	1	1	4.22936e-08					Plcxd3	1.93834e-08	2.47121	1	0.571	0.000310172							Cyp1b1	1.91684	8.04157	30.1769	3.94371e-08	5.29334e-06
Sfrp4	3.84854e-12	-2.56444	1	1	6.15843e-08					Ltbp4	2.05919e-08	-1.52876	1	1	0.000329511							Egflam	2.21164	5.4101	29.9376	4.46179e-08	5.91568e-06
Penk	3.88572e-12	1.5422	1	1	6.21792e-08					Slc25a30	2.25279e-08	1.83423	1	0.929	0.000360491							Thsd4	-3.41795	3.92188	29.8018	4.7854e-08	6.20909e-06
Tent5c	4.22589e-12	2.19325	1	0.857	6.76227e-08					Eif2s3x	2.25379e-08	-0.64343	1	1	0.000360652							Nme4	-2.77866	3.2851	29.797	4.79731e-08	6.20909e-06
Dpep1	4.34837e-12	0.785868	1	1	6.95826e-08					Ifngr1	2.26445e-08	0.892964	1	1	0.000362357							Garnl3	1.78594	4.8803	29.2186	6.46562e-08	8.26991e-06
Cystm1	4.48729e-12	2	1	1	7.18057e-08					Tmod1	2.4664e-08	-2.334	0.667	0.929	0.000394673							Ngfr	-7.03782	8.34994	28.5729	9.02375e-08	1.13903e-05
Slc29a1	5.36854e-12	0.468669	1	1	8.59074e-08					Cirbp	2.46656e-08	-0.659836	1	1	0.000394699							Gngt2	-2.36366	5.03516	28.5534	9.11474e-08	1.13903e-05
Angptl2	6.80258e-12	-1.16329	1	1	1.08855e-07					Ptn	3.1589e-08	-4.34516	0.2	0.929	0.000505487							Gdf10	2.4177	9.78777	28.3746	9.99661e-08	1.23504e-05
Thbs1	7.94642e-12	-2.47982	1	1	1.27159e-07					Wfdc2	3.22051e-08	-4.49566	0.133	0.714	0.000515346							Vegfc	2.09777	3.83024	28.3264	1.0249e-07	1.25199e-05
Enpp5	8.72634e-12	1.24028	1	1	1.39639e-07					Arhgap24	3.30546e-08	1.20513	1	0.929	0.00052894							Hoxa11	-7.22153	3.99086	28.165	1.11402e-07	1.33921e-05
Stac2	1.10408e-11	1.10134	1	1	1.76675e-07					Dlx3	4.08926e-08	-2.2019	0.067	0.786	0.000654364							Ccbe1	2.77009	3.8661	28.153	1.12094e-07	1.33921e-05
Atp8b1	1.18896e-11	-1.51584	1	1	1.90257e-07					Cfb	4.36536e-08	1.14907	1	1	0.000698545							Il4ra	-3.54247	8.26893	28.081	1.1634e-07	1.37483e-05
Pla2g2e	1.20939e-11	2.05703	1	0.429	1.93526e-07					Tmc4	4.4739e-08	-2.08279	0.933	1	0.000715913							Cipc	1.80731	4.40412	27.8902	1.28395e-07	1.50098e-05
Psat1	1.36314e-11	2.01691	1	1	2.1813e-07					Ddit4	4.89316e-08	1.59151	1	1	0.000783003							Prkd1	2.43364	2.80976	27.7467	1.38285e-07	1.59939e-05
Aldh1a2	1.47931e-11	3.12553	0.929	0.714	2.36719e-07					Drap1	4.93145e-08	1.55582	1	1	0.000789131							St6gal1	3.09041	2.85701	27.4792	1.58791e-07	1.81724e-05
Acvr2a	1.49259e-11	-1.6116	1	1	2.38844e-07					Ddx3x	5.69267e-08	-0.555751	1	1	0.000910941							Gpld1	2.98405	2.849	26.8144	2.2396e-07	2.5102e-05
Ifngr1	1.6934e-11	0.574954	1	1	2.70978e-07					Ido1	7.93491e-08	-5.31199	0.267	0.643	0.00126974							Chrdl1	4.43308	7.39862	26.8297	2.22201e-07	2.5102e-05
Amy1	1.83007e-11	1.44165	1	1	2.92848e-07					Ptprm	8.79225e-08	1.3972	1	0.929	0.00140694							Adarb1	2.60469	3.76116	26.6443	2.44572e-07	2.71325e-05
Kng2	2.00474e-11	-2.89885	0.786	1	3.20799e-07					Fkbp5	9.15639e-08	1.41752	1	1	0.00146521							Arl4a	1.88235	6.42143	26.4809	2.6615e-07	2.92281e-05
X9330159F19Rik	2.28562e-11	2.5502	0.929	0.429	3.65744e-07					Gm9973	9.75054e-08	1.19867	1	1	0.00156028							Sfrp4	-2.32082	8.4508	26.4009	2.77415e-07	3.01606e-05
Slc7a6	2.30112e-11	0.618531	1	1	3.68225e-07					Cilp	1.11494e-07	-2.34518	1	1	0.00178413							Arhgap24	1.65506	6.50956	26.3632	2.82881e-07	3.04503e-05
Kdm5d	2.36424e-11	2.1008	1	0.786	3.78326e-07					Lgi2	1.1494e-07	1.52877	1	0.929	0.00183927							Psat1	2.01845	6.33976	26.3392	2.86418e-07	3.05288e-05
Ntrk2	2.43444e-11	-1.35569	1	1	3.89559e-07					Phlda1	1.32668e-07	0.788113	1	1	0.00212295							Pdk2	1.49971	6.83142	26.2634	2.97877e-07	3.1442e-05
Lgmn	2.62277e-11	-1.47611	1	1	4.19696e-07					Slc7a6	1.48062e-07	1.13788	1	1	0.00236929							Tns1	1.73921	7.46495	26.1288	3.19383e-07	3.33878e-05
Abca8b	3.07032e-11	1.36513	1	1	4.91313e-07					Cyb5a	1.54715e-07	0.984925	1	1	0.00247575							Cystm1	1.99932	3.80267	26.0008	3.41279e-07	3.5337e-05
Marcksl1	3.19546e-11	-2.81569	0.786	1	5.11338e-07					P2ry6	1.65177e-07	2.36759	0.8	0.143	0.00264317							Frzb	-4.3531	5.82445	25.2564	5.01925e-07	5.14804e-05
Pgf	3.26873e-11	2.1481	1	0.5	5.23063e-07					Srd5a1	1.65428e-07	2.5776	0.933	0.643	0.00264718							Ngf	-1.96623	5.44838	25.2361	5.07246e-07	5.154e-05
Pcdh18	3.41542e-11	-0.926164	1	1	5.46535e-07					Hmcn1	1.67425e-07	-2.13348	0.2	0.857	0.00267914							Col6a6	2.32816	6.62498	25.204	5.15749e-07	5.19188e-05
Csf2ra	3.60623e-11	-1.90378	0.857	1	5.7707e-07					Mboat1	1.84843e-07	-3.08948	0.133	0.786	0.00295785							Dmpk	1.62121	6.65432	25.1404	5.33056e-07	5.31687e-05
Ltbp4	3.82319e-11	-0.889986	1	1	6.11787e-07					Lratd1	1.94284e-07	-3.58496	0	0.786	0.00310894							Hsd11b2	-3.87561	4.25326	25.009	5.70645e-07	5.64004e-05
Fkbp5	3.9198e-11	1.67054	1	1	6.27247e-07					Ptpn5	2.00062e-07	-4.51739	0.067	0.643	0.0032014							P2ry1	2.01043	5.33484	24.889	6.07284e-07	5.9481e-05
Eif2s3x	4.59556e-11	-1.00432	1	1	7.35382e-07					Sparc	2.19558e-07	1.22202	1	1	0.00351336							Nxnl2	-4.4092	2.93895	24.8313	6.2572e-07	6.07395e-05
Prokr1	4.67654e-11	1.07563	1	1	7.48339e-07					Hspb8	2.26299e-07	1.19654	1	1	0.00362124							Cpe	1.83604	6.24023	24.8117	6.32123e-07	6.0818e-05
Spop	4.72129e-11	0.51975	1	1	7.55501e-07					Hpn	2.2969e-07	-2.30117	0.267	0.857	0.0036755							Cd38	2.29395	3.19824	24.7778	6.43352e-07	6.13554e-05
Palld	5.43568e-11	-1.81582	1	1	8.69818e-07					Ids	2.67261e-07	1.10692	1	1	0.0042767							Egfr	1.52114	8.48841	24.6415	6.90475e-07	6.52769e-05
Pabpc1	5.66127e-11	-0.847393	1	1	9.05916e-07					Slc29a1	2.73e-07	0.752366	1	1	0.00436854							C1qtnf3	-2.70356	6.53423	24.5164	7.36804e-07	6.90563e-05
Cyp1b1	6.53061e-11	1.38581	1	1	1.04503e-06					Tlcd4	2.7644e-07	-3.90689	0.067	0.714	0.00442359							Susd2	1.58572	7.38707	24.471	7.54363e-07	7.00977e-05
Lpar3	1.02119e-10	2.6893	0.929	0.214	1.6341e-06					Cndp2	2.91497e-07	0.780655	1	1	0.00466454							Osr2	-1.92971	7.32131	24.4079	7.79474e-07	7.18173e-05
Snta1	1.05042e-10	1.54909	1	1	1.68089e-06					Met	3.05485e-07	-1.57915	0.667	0.857	0.00488837							Prokr1	2.11686	5.51526	24.3009	8.23997e-07	7.52815e-05
Pcdh9	1.09556e-10	-2.65992	0.357	1	1.75311e-06					Fxyd6	3.15468e-07	-2.00122	0.933	1	0.00504813							Akna	1.73941	4.92386	24.17	8.81975e-07	7.99069e-05
Arx	1.19043e-10	2.96153	0.857	0.071	1.90493e-06					Cldn4	3.40313e-07	-5.14101	0	0.643	0.00544569							Il11ra2	3.97364	2.35483	24.0296	9.48677e-07	8.52398e-05
Slc40a1	1.21867e-10	-2.37615	0.714	1	1.95012e-06					Rabac1	3.53997e-07	1.04013	1	1	0.00566466							Svep1	2.10062	9.69922	23.8811	1.02471e-06	9.13169e-05
Csrp2	1.26297e-10	-1.52751	1	1	2.021e-06					Mfap4	3.86697e-07	-2.03378	0.933	1	0.00618792							Pald1	2.85936	5.06207	23.7589	1.09191e-06	9.65142e-05
Sned1	1.32975e-10	-1.61111	1	1	2.12787e-06					Acvrl1	4.10524e-07	0.960632	1	1	0.0065692							Kcnip3	1.98594	4.47367	23.5518	1.21593e-06	0.00010661
Htr2a	1.39157e-10	-2.61005	0.214	1	2.22678e-06					Svep1	4.14252e-07	1.21424	1	1	0.00662887							Zmynd15	-2.72033	5.22618	23.5123	1.24116e-06	0.000107951
Rnpep	1.47537e-10	0.912645	1	1	2.36088e-06					Rspo2	4.40735e-07	2.32368	0.933	0.357	0.00705264							Atp2b4	1.68318	5.01531	23.3168	1.37392e-06	0.000117237
Plac8	1.53435e-10	-1.41656	1	1	2.45527e-06					Ltbp2	4.54084e-07	-2.57347	0.133	0.786	0.00726625							Hoxc5	1.69315	4.29235	23.3148	1.3754e-06	0.000117237
Lrrn1	1.56228e-10	4.17932	0.857	0.071	2.49995e-06					Cxadr	4.65989e-07	-2.84496	0.067	0.857	0.00745675							Stim1	1.99728	7.06921	23.308	1.38027e-06	0.000117237
Agmo	1.60312e-10	1.17955	1	1	2.56532e-06					Krt14	4.92001e-07	-3.59139	0.2	0.714	0.007873							Chst11	-4.97452	2.63819	23.2737	1.40508e-06	0.000118419
Cyb561	1.61552e-10	1.96534	1	1	2.58516e-06					Tgfa	4.92502e-07	2.44478	0.867	0.286	0.00788102							Gm12505	2.27818	3.74901	23.0956	1.54142e-06	0.00012891
Gm2564	2.10865e-10	2.36815	1	0.714	3.37426e-06					Txn1	5.08725e-07	1.18315	1	1	0.00814061							Fmo2	2.02088	7.07368	22.9487	1.66386e-06	0.000137156
Col6a6	2.1189e-10	1.42095	1	1	3.39066e-06					Ifi27	5.54597e-07	0.956262	1	1	0.00887467							Hoxb5	2.66346	2.93238	22.9471	1.66525e-06	0.000137156
Tmtc1	2.43142e-10	0.991283	1	1	3.89076e-06					Gng12	5.95346e-07	-1.06527	1	1	0.00952673							Pitpnm2	1.98116	4.70084	22.9016	1.70512e-06	0.000138344
Cadps	2.87366e-10	2.56986	0.857	0.071	4.59843e-06					Capn9	6.37715e-07	2.22239	0.733	0.071	0.0102047							Eya2	2.10713	5.77951	22.9046	1.70242e-06	0.000138344
Myo1b	3.08526e-10	2.29956	1	0.857	4.93703e-06					Piezo2	7.22879e-07	-1.9957	0.133	0.714	0.0115675							Papln	2.5091	2.56532	22.6837	1.90984e-06	0.000153806
Kdm6a	3.38985e-10	-1.40439	0.929	1	5.42444e-06					Thsd4	7.66334e-07	-2.19068	0.533	0.929	0.0122629							Col18a1	1.80599	6.86297	22.6211	1.97303e-06	0.000157727
Col4a5	3.43525e-10	1.38728	1	1	5.49708e-06					Plekha6	9.48862e-07	-2.59704	0.8	1	0.0151837							Orai2	1.67124	4.12522	22.4063	2.20645e-06	0.000175099
Gm29408	3.77699e-10	1.32074	1	1	6.04393e-06					Gm48942	9.5926e-07	1.29536	1	1	0.0153501							AW112010	-1.85132	6.29484	22.386	2.22989e-06	0.000175677
Fbxw17	3.80771e-10	-1.41631	1	1	6.0931e-06					Rnasek	1.02827e-06	0.951004	1	1	0.0164543							Ccn4	2.55493	2.93749	22.3207	2.307e-06	0.000180444
Zfp395	4.35435e-10	-1.53504	1	1	6.96783e-06					Mir6236	1.0694e-06	0.940659	1	1	0.0171126							Osgin1	1.78863	4.64724	22.3037	2.32755e-06	0.000180751
Fam107a	4.40134e-10	2.47999	0.857	0.286	7.04302e-06					Tsc22d3	1.10301e-06	1.38367	1	1	0.0176504							Tspan13	-4.11686	3.4276	22.2151	2.43755e-06	0.000187951
Greb1	4.44954e-10	-2.82852	0.357	1	7.12015e-06					Tm4sf1	1.12443e-06	-1.27601	1	1	0.0179931							Dlg2	3.71453	3.04343	22	2.72654e-06	0.000208753
Akr1b7	5.04124e-10	7.38706	0.643	0.143	8.06699e-06					Mt1	1.13778e-06	1.07898	1	1	0.0182067							Hpca	2.23812	3.6358	21.9288	2.82962e-06	0.00021513
Eya2	5.15301e-10	1.43903	1	1	8.24584e-06					Phyh	1.23639e-06	-0.87957	1	1	0.0197846							Prelp	2.08477	10.3007	21.7476	3.10981e-06	0.00023479
Fancc	5.16375e-10	-1.35076	1	1	8.26303e-06					Egr2	1.25146e-06	-1.11591	1	1	0.0200259							Boc	2.02468	8.06504	21.4904	3.55612e-06	0.000266635
Gm20400	5.70975e-10	1.19913	1	1	9.13674e-06					Speer6.ps1	1.30869e-06	1.62353	1	0.857	0.0209417							Fgl2	1.42202	6.25302	21.4149	3.69885e-06	0.000275438
Mbp	5.72624e-10	-1.83254	0.786	1	9.16313e-06					Tmem86a	1.3847e-06	-1.39499	0.933	1	0.022158							Gucy1b1	-2.26567	3.4459	21.3475	3.83127e-06	0.000283358
Vcan	6.20198e-10	0.880487	1	1	9.92441e-06					Slc36a2	1.40815e-06	-1.89704	0.133	0.857	0.0225333							Rgcc	3.95732	2.82552	21.2903	3.94725e-06	0.000289963
Adcy3	6.28899e-10	-1.33035	1	1	1.00636e-05					Agfg2	1.52919e-06	1.34721	1	0.929	0.0244702							Tenm4	-6.07501	3.16195	21.1227	4.30793e-06	0.000309195
Papss2	6.66063e-10	1.03841	1	1	1.06583e-05					Ttyh2	1.55043e-06	-1.32091	1	1	0.02481							Casp1	-1.96325	4.02285	21.1433	4.26185e-06	0.000309195
Tmem26	7.19905e-10	-2.05063	0.714	1	1.15199e-05					Adarb1	1.62807e-06	1.98535	1	0.929	0.0260523							Adh1	-1.82508	10.444	21.1197	4.3148e-06	0.000309195
Anxa9	8.67938e-10	1.37474	1	1	1.38887e-05					Ifit3	1.74717e-06	-1.50263	1	0.929	0.0279582							Nuak2	1.8348	4.73787	21.1035	4.35126e-06	0.000309195
Wdr66	9.49705e-10	-1.9087	0.929	1	1.51972e-05					Lcn2	1.77191e-06	-3.09954	0.133	0.714	0.0283541							D630003M21Rik	3.9569	4.01598	21.1148	4.32573e-06	0.000309195
Prkar1b	1.00618e-09	-1.91006	0.929	1	1.61008e-05					Dusp3	1.81581e-06	1.02851	1	0.929	0.0290566							Apol9a	-2.49756	2.76523	20.8933	4.85602e-06	0.000339746
Slc25a30	1.10331e-09	1.27955	1	1	1.76552e-05					Sdc4	1.89787e-06	-0.635363	1	1	0.0303696							Aldh1a3	1.43031	7.7764	20.903	4.83138e-06	0.000339746
Adamtsl1	1.2039e-09	-1.10249	1	1	1.92649e-05					Cpz	1.91575e-06	2.07039	1	1	0.0306558							H6pd	1.6838	8.28858	20.8841	4.87929e-06	0.000339746
Arsa	1.24907e-09	-0.798398	1	1	1.99877e-05					Camk2d	1.928e-06	1.13722	1	1	0.0308519							Hr	2.60623	3.92851	20.8736	4.90619e-06	0.000339746
Nrn1	1.53067e-09	-2.3388	0.143	1	2.44938e-05					Angpt1	1.95146e-06	1.63553	1	0.857	0.0312272							Hgf	-2.38084	3.34012	20.742	5.25504e-06	0.0003616
Hsd11b1	2.02888e-09	1.74351	1	1	3.24661e-05					Hc	2.12864e-06	-2.78985	0.067	1	0.0340625							Lpar3	4.19106	2.94071	20.4958	5.97625e-06	0.00040864
Thsd4	2.08737e-09	-2.82467	0.714	1	3.34021e-05					Gm20400	2.39685e-06	1.11656	1	1	0.0383544							Snai2	-2.10451	5.94028	20.4637	6.07716e-06	0.000412943
Hspb1	2.15106e-09	1.33137	1	1	3.44213e-05					Tmem132c	2.43797e-06	-1.89539	0.467	0.786	0.0390124							Nipsnap1	-2.40919	1.96366	20.4378	6.15997e-06	0.00041597
Kcnip3	2.25722e-09	1.83102	1	1	3.612e-05					Ugt1a6a	2.45201e-06	-1.3802	1	0.929	0.0392371							Lum	-1.68524	11.4559	20.4216	6.21243e-06	0.000416923
Dcun1d3	2.4153e-09	1.05618	1	1	3.86497e-05					Lsr	2.64577e-06	-2.72572	0.267	0.786	0.0423377							Ddit4l	-4.52276	2.96198	20.377	6.3589e-06	0.000424135
Ddit4	2.57267e-09	1.33787	1	1	4.11678e-05					Dst	2.71145e-06	-0.421844	1	1	0.0433886							Nt5e	5.02136	4.75704	20.3637	6.40314e-06	0.000424481
Pde11a	2.58915e-09	3.16993	0.857	0.071	4.14316e-05					Avpr1a	2.80895e-06	2.73479	1	0.786	0.0449488							Slc6a13	2.13584	3.09927	20.2289	6.87058e-06	0.000452708
Hsd11b2	2.63953e-09	-2.62449	0.571	1	4.22378e-05					Gm26992	2.96676e-06	-1.42146	0.067	1	0.0474742							Abi3	-2.62373	2.88069	20.1441	7.18207e-06	0.000470382
Ccbe1	2.65158e-09	1.97005	1	0.857	4.24307e-05					Hrh2	2.98508e-06	2.17348	0.8	0.286	0.0477672							Enc1	2.06468	3.61091	20.1218	7.26647e-06	0.00047306
Pknox2	2.73724e-09	-1.73052	1	1	4.38012e-05					Map1b	3.02176e-06	0.83622	1	1	0.0483542							Prickle1	1.75692	5.1495	20.0762	7.44151e-06	0.000481572
Adk	2.75942e-09	-1.04439	1	1	4.41563e-05					n=168												Aldh1a1	1.41781	7.58834	20.0584	7.51134e-06	0.000483215
Wnt2	2.95357e-09	-3.79532	0.714	1	4.7263e-05					Negative value means that the gene is enriched in female cells and postive value means that it is enriched in male.												Enpp4	1.52544	4.31438	20.0353	7.60249e-06	0.000486202
Tent5b	2.97292e-09	1.86419	1	0.786	4.75727e-05					* The Pct.1 value shows the fraction of male cells (1=100%, 0.5 =50% etc) that have quantified reads from the gene.												Pkp2	3.99843	3.41982	19.9735	7.85239e-06	0.000499247
Srpx	3.14626e-09	1.34197	1	1	5.03464e-05					The Pct.2 value shows the fraction of female cells (1=100%, 0.5 =50% etc) that have quantified reads from the gene.												Abat	1.65447	5.34397	19.8945	8.18347e-06	0.000517272
Dram1	3.19088e-09	0.836942	1	1	5.10605e-05																	Gnai1	1.85218	4.0215	19.7841	8.67025e-06	0.000541741
Emx2	3.29128e-09	-1.96578	0.643	1	5.26671e-05																	Il20rb	2.31	3.81992	19.7893	8.64638e-06	0.000541741
Gm29233	3.3523e-09	-2.20436	0.786	1	5.36434e-05																	Ptch2	3.28465	3.84608	19.5885	9.60472e-06	0.0005967
Srd5a1	3.61105e-09	1.49185	1	0.929	5.7784e-05																	Tspan7	-2.03282	5.10342	19.458	1.02836e-05	0.000635247
Map7d2	4.27458e-09	2.30117	0.857	0	6.84019e-05																	Zfp592	1.4946	6.39474	19.4053	1.05711e-05	0.000649317
Lcn2	4.86135e-09	2.46632	0.929	0.214	7.77914e-05																	Car12	-3.53404	2.71956	19.3072	1.11286e-05	0.000679717
Mdk	5.27554e-09	-3.07325	0.714	1	8.44192e-05																	Nedd4l	-1.72729	4.78687	19.2546	1.14395e-05	0.000681914
Cped1	6.20391e-09	-1.21305	1	1	9.9275e-05																	Srpx	1.53174	7.80252	19.2482	1.14781e-05	0.000681914
Aldh1a1	6.26379e-09	1.00953	1	1	0.000100233																	Col4a2	1.67261	9.55435	19.2623	1.13933e-05	0.000681914
Amph	6.65438e-09	2.5319	1	0.786	0.000106483																	Ccl19	2.20388	3.7247	19.2663	1.13698e-05	0.000681914
Ak5	6.68065e-09	-2.21931	0.857	1	0.000106904																	Ttyh1	2.85935	2.49146	19.1848	1.18656e-05	0.0007011
Podxl2	8.31435e-09	-1.54143	1	1	0.000133046																	Oxtr	-4.66947	4.0922	19.1577	1.20353e-05	0.000707285
Emx2os	8.59803e-09	-1.78106	0.857	1	0.000137586																	Bmper	1.39407	7.90415	19.1361	1.21723e-05	0.000711489
Scn7a	9.59319e-09	0.769256	1	1	0.00015351																	Col4a4	2.09041	4.88717	19.1168	1.22955e-05	0.000714849
Olfr1033	1.08569e-08	0.959462	1	1	0.000173732																	Abca8b	1.99723	4.96906	19.0161	1.29617e-05	0.000745607
Hoxa7	1.1144e-08	1.03332	1	0.929	0.000178326																	Abtb2	2.40414	3.45038	19.0187	1.29442e-05	0.000745607
Slfn5	1.14381e-08	-0.86009	1	1	0.000183033																	Hsd11b1	1.85208	8.09831	19.0025	1.30547e-05	0.000747001
Ssc5d	1.16995e-08	-0.80455	1	1	0.000187216																	Tgfb3	1.55109	6.1697	18.9846	1.3178e-05	0.00075011
Lrrn2	1.2285e-08	-1.44167	1	1	0.000196585																	Csrp2	-1.9028	6.89193	18.9535	1.33942e-05	0.000758447
Insrr	1.27473e-08	2.4361	0.786	0.143	0.000203982																	Cyp7b1	-3.00546	4.60851	18.9402	1.34881e-05	0.000759805
Pxdn	1.35195e-08	-0.882177	1	1	0.000216339																	Ralgps2	2.00605	3.55595	18.8917	1.3835e-05	0.000775331
Rhob	1.46296e-08	0.805097	1	1	0.000234103																	Casp3	-1.97464	2.84296	18.8671	1.40151e-05	0.000780317
Ralgps2	1.55367e-08	1.27633	1	1	0.000248619																	Mdk	-1.96674	4.53035	18.86	1.40675e-05	0.000780317
Zmynd15	1.56997e-08	-3.24679	0.786	1	0.000251227																	Pbdc1	-1.5441	4.87216	18.792	1.45775e-05	0.000804498
Agtr2	1.79956e-08	-2.27009	0.143	0.929	0.000287965																	Wnt2	-1.92193	4.00501	18.7775	1.46888e-05	0.00080655
Lgals3bp	1.81323e-08	-0.736888	1	1	0.000290153																	Kazn	1.75609	4.68654	18.6671	1.55641e-05	0.000850318
Col4a6	1.8947e-08	2.09686	1	0.929	0.00030319																	Glul	2.11337	7.973	18.6073	1.60608e-05	0.000873064
Ust	2.2575e-08	0.711968	1	1	0.000361245																	Hoxc8	1.71926	3.73452	18.5974	1.61441e-05	0.00087323
Cd80	2.36252e-08	2.04439	0.929	0.286	0.000378051																	Spon2	-1.91797	9.48298	18.5878	1.62253e-05	0.000873272
Pde3a	2.38125e-08	-0.818131	1	1	0.000381048																	Emx2os	-2.63884	4.02911	18.4689	1.72696e-05	0.000914907
Ptk7	2.40264e-08	-1.39701	1	1	0.00038447																	Gas2l1	1.66252	5.93947	18.4433	1.75037e-05	0.000914907
Plod2	2.45035e-08	-1.59096	1	1	0.000392104																	Tmem204	1.88658	6.77251	18.4583	1.73659e-05	0.000914907
Arhgef25	2.55065e-08	-0.908208	1	1	0.000408155																	Ppl	2.17069	5.33776	18.4689	1.72697e-05	0.000914907
Dchs1	2.65659e-08	-1.5119	1	1	0.000425108																	Col1a2	2.18333	13.0805	18.4474	1.74661e-05	0.000914907
Lama2	2.65823e-08	0.380073	1	1	0.000425369																	Dennd4a	1.98437	3.59738	18.2974	1.88966e-05	0.000982984
Npm1	2.66183e-08	-0.818196	1	1	0.000425946																	Mgst3	-1.94809	3.70352	18.2879	1.89906e-05	0.000983173
Aqp2	2.84572e-08	2.47805	0.714	0	0.000455372																	Heph	-2.37537	6.33891	18.2032	1.9855e-05	0.00101756
Ntn1	2.87856e-08	0.678072	1	1	0.000460628																	Tnfrsf21	2.44977	3.8094	18.1954	1.99356e-05	0.00101756
Hoxc10	3.21988e-08	-2.08342	0.357	1	0.000515246																	Smtnl2	2.15131	3.23928	18.1842	2.00535e-05	0.00101879
Cyp2c23	3.55165e-08	-2.46713	0.143	0.857	0.000568335																	Epor	-2.60883	2.14494	18.0365	2.16704e-05	0.00109355
Rfx2	3.66063e-08	0.98457	1	1	0.000585773																	Fmod	2.81923	7.39031	18.0317	2.17261e-05	0.00109355
Clic5	3.89477e-08	2.46395	0.857	0.429	0.000623241																	Fam102a	1.63187	4.97517	17.9703	2.24376e-05	0.001119
Igf1	3.98202e-08	2.24127	1	1	0.000637202																	Igfbp3	-2.62224	7.94625	17.9503	2.26744e-05	0.00112565
Npr3	4.21684e-08	2.06711	0.857	0.357	0.000674779																	Mid1ip1	1.54376	5.76855	17.849	2.39143e-05	0.00117116
Peg3	4.31334e-08	-2.17564	1	1	0.000690221																	Lrrc8c	1.54737	4.43841	17.8661	2.37008e-05	0.00117116
Ampd3	4.38516e-08	0.661215	1	1	0.000701714																	Pla2g2e	2.96149	2.80559	17.854	2.38517e-05	0.00117116
Pkp2	4.47648e-08	2.26421	0.929	0.571	0.000716327																	Adamts5	1.63895	8.99021	17.8121	2.43834e-05	0.00118877
Msrb2	4.57148e-08	-1.2239	1	1	0.000731529																	Lbp	1.62491	8.75278	17.7731	2.48874e-05	0.00120793
Cab39l	4.70018e-08	0.672153	1	1	0.000752122																	Gatm	3.1849	3.63494	17.7363	2.53734e-05	0.00122604
Arap1	4.80446e-08	-0.961865	1	1	0.00076881																	Tenm3	2.33504	3.12089	17.71	2.57271e-05	0.00123763
Ccn5	4.92987e-08	2.56746	0.929	1	0.000788878																	Esr1	-1.69025	6.28588	17.6879	2.60271e-05	0.00123933
Gm20186	5.36415e-08	1.14886	1	1	0.000858371																	Mrtfa	1.56031	5.48542	17.6823	2.61043e-05	0.00123933
Pgap2	5.4318e-08	0.886668	1	1	0.000869197																	Msx1	1.74572	4.27894	17.6859	2.60551e-05	0.00123933
Man2a1	5.99287e-08	0.704777	1	1	0.000958978																	Castor2	1.4773	4.63679	17.576	2.76054e-05	0.00130099
Chd3	6.01486e-08	-1.1208	1	1	0.000962498																	Plppr3	-2.60514	4.64294	17.56	2.78379e-05	0.00130454
Phf24	7.25493e-08	1.62619	1	0.714	0.00116093																	Acot7	-1.42923	4.7236	17.4753	2.91072e-05	0.00135124
Gm12840	7.27536e-08	1.05536	1	1	0.0011642																	Myo1b	2.09056	3.53185	17.4819	2.90062e-05	0.00135124
Nrip1	7.59709e-08	1.05839	1	1	0.00121569																	Tmem26	-2.99433	3.20741	17.4547	2.94236e-05	0.00135548
Anxa6	7.84334e-08	-0.65423	1	1	0.00125509																	Lgmn	-1.57722	6.7925	17.4155	3.00374e-05	0.0013607
Plagl1	8.04215e-08	-2.16255	1	1	0.00128691																	Cntfr	1.67034	3.30655	17.4177	3.00026e-05	0.0013607
Klhl13	8.25292e-08	-0.716088	1	1	0.00132063																	Cilp	1.67151	9.85002	17.4261	2.98695e-05	0.0013607
Cyth3	8.45732e-08	0.465989	1	1	0.00135334																	Chst1	2.09549	4.10539	17.4221	2.99327e-05	0.0013607
Necab1	8.56036e-08	-2.62803	0.357	0.786	0.00136983																	AW551984	-2.53507	2.74516	17.325	3.15019e-05	0.00141524
Mamld1	8.56898e-08	0.819578	1	1	0.00137121																	Ptprj	1.8085	3.11124	17.2769	3.23093e-05	0.00144554
Hacd3	9.3819e-08	0.681589	1	1	0.00150129																	Ctsc	2.01781	4.83331	17.2381	3.2975e-05	0.00146928
Lrp4	9.61086e-08	-1.90046	0.786	1	0.00153793																	Atp8b1	-2.11202	5.6026	17.2079	3.35036e-05	0.00148674
Ccl19	9.69992e-08	1.91983	0.929	0.714	0.00155218																	Pcsk6	1.82101	6.55841	17.1915	3.37944e-05	0.00149355
Srpx2	9.71676e-08	0.725666	1	1	0.00155488																	Mir8114	2.0333	3.7062	17.1817	3.39699e-05	0.00149523
Mex3b	9.8034e-08	-1.782	0.714	1	0.00156874																	Scrib	1.75719	4.17922	17.1145	3.51924e-05	0.00154279
Gldc	1.00764e-07	1.926	0.857	0.071	0.00161242																	Nudt14	-1.88809	3.00502	17.0896	3.56564e-05	0.00155685
Prrx1	1.0136e-07	-0.875447	1	1	0.00162197																	Camk1d	1.81651	3.45081	17.073	3.59694e-05	0.00156424
Rhov	1.20698e-07	-2.45943	0	0.857	0.0019314																	Slc25a29	1.86778	3.85168	17.0356	3.66859e-05	0.00158904
Atp1b1	1.26671e-07	-1.69883	1	1	0.00202699																	As3mt	-1.44677	3.8846	16.9366	3.8649e-05	0.00166743
Srgap1	1.29066e-07	-1.46031	1	1	0.00206532																	Lamc3	4.29449	3.97369	16.9253	3.88806e-05	0.00167079
Thsd7a	1.4779e-07	1.16859	1	1	0.00236493																	Srebf2	1.62714	6.56735	16.8958	3.9489e-05	0.00169025
Anpep	1.49978e-07	-1.29539	1	1	0.00239996																	Arid5a	1.71983	4.87377	16.8813	3.97924e-05	0.00169656
Gm11816	1.52559e-07	0.971087	1	1	0.00244125																	Gm17167	1.73107	2.95347	16.8309	4.08623e-05	0.00172971
Clmp	1.61159e-07	-1.40956	1	1	0.00257886																	Smim41	1.91061	5.03111	16.8297	4.08881e-05	0.00172971
Nedd4l	1.6118e-07	-1.77934	0.929	1	0.0025792																	Ugt1a6b	1.79341	3.24193	16.7271	4.31598e-05	0.00181873
A230005M16Rik	1.72257e-07	1.88982	0.857	0.143	0.00275645																	Marcksl1	-2.22438	3.81641	16.6861	4.41033e-05	0.00183713
Rpl18a	1.79666e-07	-0.701141	1	1	0.00287501																	Cd320	-1.81673	5.90736	16.6865	4.40928e-05	0.00183713
Plppr3	1.82279e-07	-2.27151	1	1	0.00291683																	Aff2	2.35835	3.67322	16.6909	4.39909e-05	0.00183713
Maob	1.95379e-07	1.00266	1	1	0.00312645																	Fblim1	1.92721	3.97484	16.6602	4.47095e-05	0.00185528
Rgcc	2.04125e-07	2.83996	1	0.357	0.00326641																	S100b	-2.30186	2.6879	16.6493	4.49667e-05	0.00185885
Rps6.ps4	2.08464e-07	-0.798624	1	1	0.00333584																	Per3	2.26912	3.99088	16.5552	4.72536e-05	0.00193865
Pgm3	2.15235e-07	0.877413	1	1	0.0034442																	Itga5	1.61589	7.79768	16.5397	4.7641e-05	0.00194719
Agfg2	2.21584e-07	0.942285	1	1	0.00354578																	Hebp2	-1.48662	4.24308	16.5178	4.81944e-05	0.00196243
Drap1	2.29069e-07	0.677484	1	1	0.00366557																	Sema3b	1.40698	6.47425	16.463	4.96085e-05	0.002005
Gsta3	2.41412e-07	1.57909	1	1	0.00386307																	Hspg2	2.13247	9.85248	16.4504	4.99405e-05	0.00201094
Vstm4	2.45456e-07	-1.74723	0.786	1	0.00392778																	Tbc1d4	1.70494	5.45011	16.2873	5.44284e-05	0.00216757
Nme4	2.58371e-07	-1.66676	0.714	1	0.00413445																	Rerg	-3.67702	2.42824	16.2355	5.59371e-05	0.00221952
Thbd	2.59684e-07	-1.0349	1	1	0.00415546																	Zfp697	1.6619	3.52964	16.1323	5.90695e-05	0.00233528
Enpp6	2.65545e-07	2.39855	1	0.286	0.00424925																	4833411C07Rik	-2.16601	2.38989	16.0875	6.04825e-05	0.00238249
Lamb2	2.81272e-07	0.609941	1	1	0.00450091																	Col4a3	2.46563	4.24478	15.9485	6.50878e-05	0.00255464
Rgl1	2.88213e-07	-0.730836	1	1	0.00461198																	P2ry2	1.81736	5.27231	15.9114	6.63785e-05	0.00259593
Bmyc	2.9451e-07	0.854868	1	1	0.00471274																	Lrp1	1.5106	10.343	15.8894	6.71532e-05	0.00261681
Hoxd11	3.01333e-07	-1.8365	0	1	0.00482192																	Camkk1	1.48234	4.30358	15.7376	7.27627e-05	0.00281522
Hoxc8	3.1048e-07	1.30039	1	0.786	0.0049683																	Lrrn1	7.70718	3.84084	15.7302	7.30497e-05	0.0028163
Mmp3	3.19898e-07	-2.8892	1	1	0.00511901																	Gm2564	2.17447	4.20577	15.7009	7.41903e-05	0.00285017
Cdk6	3.32839e-07	-2.07455	0.571	1	0.00532609																	Nmb	2.49317	5.2023	15.6891	7.46519e-05	0.0028578
Msmo1	3.44893e-07	1.01749	1	1	0.00551897																	Nrn1	-3.53653	2.49826	15.6655	7.55891e-05	0.00288353
Zfp592	3.64692e-07	0.54894	1	1	0.0058358																	Rab43	1.4082	5.36594	15.6102	7.7832e-05	0.0029587
Mapk8ip1	4.29882e-07	-1.16258	1	1	0.00687897																	Mertk	1.68287	4.33866	15.4791	8.34206e-05	0.0031601
Mrap	4.52801e-07	2.30743	0.786	0.143	0.00724573																	Ntf3	-1.68396	4.64916	15.3546	8.91049e-05	0.00335647
Cxcl16	4.72358e-07	-2.55501	1	1	0.00755867																	Ripk3	-1.46964	4.34441	15.182	9.76307e-05	0.00363507
Bcl2l1	4.83708e-07	0.646924	1	1	0.00774029																	Pkd1	1.44244	7.37501	15.1297	0.000100374	0.0036992
Hoxa9	5.2604e-07	-2.04041	0.571	1	0.00841769																	Amotl2	1.44873	8.64492	15.1308	0.000100311	0.0036992
Hoxd10	5.27097e-07	-2.30378	0.071	0.786	0.00843461																	Rasa3	1.90258	6.36239	15.1135	0.000101238	0.00371844
Mitf	5.41087e-07	-1.26984	1	1	0.00865847																	Arhgef10l	1.62379	5.5468	15.0922	0.000102386	0.0037366
Col6a3	5.73656e-07	-1.14885	1	1	0.00917964																	Arhgef17	1.43978	6.00509	15.0381	0.000105361	0.00381829
Srebf2	6.03923e-07	0.842899	1	1	0.00966398																	Atp10a	1.46969	3.73449	14.9514	0.000110318	0.00397143
Antxr1	6.22381e-07	-0.912762	1	1	0.00995935																	Sema3e	2.51276	2.83844	14.9256	0.000111834	0.00401275
Meg3	6.51477e-07	-1.17355	1	1	0.0104249																	1500009L16Rik	2.02302	2.34522	14.9188	0.000112238	0.00401399
Hbb.bs	6.9055e-07	0.966236	1	1	0.0110502																	Ptpru	2.05011	2.65985	14.8179	0.000118404	0.00422061
X5530601H04Rik	7.30935e-07	-1.12819	1	1	0.0116964																	Stard13	1.5282	5.34288	14.7613	0.000122013	0.00433504
Smim41	7.65811e-07	1.85328	1	1	0.0122545																	Cd109	1.84034	3.16275	14.7512	0.000122672	0.00434428
Rxfp2	7.79374e-07	-1.8413	0.714	1	0.0124715																	Sorbs1	1.65969	3.85256	14.6308	0.000130763	0.00460081
Psmd8	8.05673e-07	0.463683	1	1	0.0128924																	Slfn10-ps	-1.77739	1.93489	14.5867	0.000133859	0.00469456
Rps5	8.17031e-07	-0.651097	1	1	0.0130741																	Tiam1	1.81826	3.19888	14.5693	0.000135096	0.0047227
Frzb	8.43238e-07	-4.13516	0.071	0.929	0.0134935																	Penk	1.72207	10.3698	14.4682	0.000142543	0.00495121
Prdx6	8.55591e-07	0.404496	1	1	0.0136912																	Col1a1	1.82144	12.99	14.4174	0.000146446	0.0050624
Vsig10l	8.64633e-07	-1.66941	1	1	0.0138359																	Stac2	2.32916	4.70089	14.4108	0.000146961	0.0050624
Exoc4	8.94705e-07	-0.907703	1	1	0.0143171																	Gm12715	3.43628	5.52527	14.4084	0.000147141	0.0050624
Dlg2	9.17756e-07	1.3278	0.929	0.786	0.0146859																	Slit3	1.91573	9.51216	14.3579	0.000151142	0.00518363
Cavin2	9.21162e-07	0.883629	1	1	0.0147404																	Hspb1	1.60528	7.61878	14.3033	0.00015559	0.00530274
Slco2a1	9.42917e-07	1.66513	1	1	0.0150886																	Trim13	-1.62099	2.89899	14.2679	0.000158542	0.00536969
Wipi1	9.66436e-07	-0.743634	1	1	0.0154649																	Shisa3	-2.67167	3.09964	14.213	0.000163235	0.00544384
Angpt1	9.81362e-07	1.78978	0.929	0.786	0.0157038																	Hsp25-ps1	1.88711	4.2178	14.2147	0.000163094	0.00544384
Pbx1	1.01172e-06	-1.15662	1	1	0.0161895																	Slc25a30	1.64334	3.95928	14.1882	0.000165408	0.00549945
Chrd	1.01262e-06	0.642329	1	1	0.0162039																	Tnfrsf19	-4.10061	2.59966	14.1698	0.00016703	0.00551961
Popdc2	1.05357e-06	-2.15528	0.286	0.929	0.0168593																	Clic6	2.09455	3.46881	14.1362	0.000170037	0.00559852
Znfx1	1.08764e-06	0.503623	1	1	0.0174044																	Kbtbd11	2.25353	2.36267	14.1317	0.000170448	0.00559852
Krt36	1.09041e-06	-2.2578	0.286	0.857	0.0174488																	Zcchc10	-1.4776	3.39057	14.0577	0.000177284	0.0057859
Cebpd	1.12256e-06	0.645498	1	1	0.0179632																	Nid1	1.44348	11.0588	14.0528	0.000177749	0.0057859
Gm26992	1.205e-06	-2.05063	0	0.786	0.0192824																	Cd82	1.99022	4.71264	13.9952	0.000183283	0.00594821
Tex261	1.22276e-06	0.474082	1	1	0.0195666																	Ret	4.42082	4.58999	13.8939	0.000193426	0.00625873
Mroh7	1.34874e-06	-1.79355	0.071	1	0.0215825																	Serf1	-1.88191	2.77686	13.8859	0.000194252	0.0062668
Sparcl1	1.35538e-06	-1.36014	1	1	0.0216888																	Scara5	1.47622	10.2988	13.8161	0.0002016	0.00648459
Plcxd3	1.40958e-06	2.1973	1	0.643	0.022556																	Cks1b	-1.50946	4.9593	13.7757	0.000205986	0.00660612
Gm47283	1.42188e-06	-1.56598	1	1	0.0227529																	Acot11	2.69278	2.55101	13.759	0.000207824	0.00664548
Hipk1	1.44909e-06	0.674959	1	1	0.0231883																	Epas1	1.53354	6.66185	13.6881	0.000215822	0.00684086
H2.Q7	1.49214e-06	-1.64739	0.929	1	0.0238772																	Des	1.5282	6.59685	13.6625	0.000218781	0.00691449
Gdap2	1.52168e-06	0.564468	1	1	0.0243499																	Ccdc9b	2.22806	2.24268	13.6422	0.000221162	0.00696948
Nfe2l1	1.52424e-06	0.506068	1	1	0.0243909																	Trim45	-1.71585	2.74823	13.5439	0.000233053	0.00728091
Procr	1.56188e-06	1.58996	1	1	0.0249932																	Furin	1.40821	4.97457	13.2466	0.000273077	0.00845837
Enox1	1.57321e-06	1.03833	1	1	0.0251745																	Nid2	1.9571	7.29897	13.2487	0.000272774	0.00845837
Ctxn1	1.62525e-06	-2.51937	0.571	1	0.0260073																	Lgals1	-1.74485	9.68239	13.1834	0.00028244	0.00869882
Slc10a6	1.6431e-06	0.84752	1	1	0.0262928																	Mif	-1.40254	6.01905	13.0837	0.000297876	0.00912257
Slc25a29	1.64336e-06	1.11103	1	0.929	0.026297																	Foxp2	1.79901	3.62916	13.0665	0.00030062	0.00918074
Gata2	1.69572e-06	-1.60768	1	1	0.027135																	Adamtsl4	1.61981	7.35674	13.052	0.000302967	0.0092265
Ptpn13	1.69757e-06	-0.724076	1	1	0.0271645																	Evi5l	1.64489	5.86861	13.0205	0.000308097	0.0093565
Gm9973	1.7088e-06	0.971431	1	1	0.0273442																	Abca3	1.57475	4.40588	12.9767	0.000315392	0.00953333
Igf2r	1.7309e-06	-0.905785	1	1	0.0276979																	Alpk3	3.79966	2.44639	12.975	0.000315673	0.00953333
Clvs1	1.76077e-06	1.17306	1	0.786	0.0281758																	Zdhhc18	1.68836	3.34728	12.9392	0.000321774	0.00969065
Rps18	1.7793e-06	-0.633743	1	1	0.0284723																	Cklf	-1.90418	2.4788	12.9336	0.000322732	0.00969267
Syde2	1.84776e-06	0.866249	1	1	0.0295678																	Dmd	1.98737	5.43391	12.9192	0.000325226	0.00971388
Mmp2	1.89745e-06	-1.13852	1	1	0.0303631																	Irf8	-1.88824	2.65514	12.8966	0.000329185	0.0098052
Strip2	1.93743e-06	2.18057	0.643	0.071	0.0310028																	Stmn4	1.84322	2.43181	12.8611	0.000335479	0.00996536
Prss12	2.13571e-06	-2.00514	0.714	1	0.0341756																	Adgrg2	2.17559	4.67947	12.8235	0.000342301	0.0100581
Igsf8	2.14904e-06	0.401554	1	1	0.034389																	Gm13305	1.43244	2.87	12.7988	0.000346844	0.0101641
Abi3bp	2.18152e-06	0.614325	1	1	0.0349087																	Gas5	-1.49148	7.12028	12.7789	0.000350552	0.0101904
Gdf10	2.25359e-06	1.48905	1	1	0.0360619																	Mamld1	1.89874	5.45256	12.779	0.000350529	0.0101904
Rgs3	2.28343e-06	0.927204	1	1	0.0365394																	Emx2	-1.9655	2.8333	12.7531	0.000355411	0.0102767
Eps15	2.31147e-06	0.519179	1	1	0.0369881																	Gm4951	-1.70719	2.6328	12.7557	0.000354931	0.0102767
P2ry1	2.31674e-06	1.88402	1	0.929	0.0370725																	Rfx2	1.52351	4.17595	12.7403	0.000357859	0.0103093
Ndfip1	2.39976e-06	0.296959	1	1	0.0384009																	Bmp5	2.21774	2.51606	12.7373	0.000358435	0.0103093
Dclre1b	2.45478e-06	0.934246	1	1	0.0392815																	Gm10600	1.89999	2.94208	12.7322	0.000359423	0.0103104
Alkal2	2.4623e-06	1.40059	1	1	0.0394018																	Dok7	7.39908	3.57679	12.6421	0.000377149	0.0107904
Rpl15	2.56104e-06	-0.671143	1	1	0.0409818																	4933412E12Rik	-1.66963	3.16537	12.5687	0.000392255	0.0111639
Cdc25b	2.57776e-06	-1.26411	0.929	1	0.0412493																	Chrd	1.86675	5.45009	12.5603	0.000394023	0.0111849
Mturn	2.59836e-06	-1.04489	1	1	0.0415789																	Gucy1a1	-1.97726	6.11266	12.5351	0.000399372	0.0112778
Ctsc	2.61218e-06	2.19814	1	0.929	0.0418002																	Limk1	1.5647	5.88307	12.482	0.000410884	0.0114836
Klhl2	2.69997e-06	1.4021	1	0.929	0.0432049																	Gm44417	1.72387	2.23204	12.3869	0.000432351	0.0119911
Ppl	2.75079e-06	0.867678	1	1	0.0440182																	Rpl17	-1.44205	4.67151	12.3461	0.000441914	0.01218
Nmb	2.81882e-06	2.10088	1	1	0.0451067																	Pkdcc	1.39933	4.34319	12.3435	0.000442524	0.01218
Hoxa5	2.84982e-06	1.12306	1	0.929	0.0456028																	Tspan11	2.19559	5.27023	12.3102	0.000450487	0.0122749
Fbln1	2.85788e-06	-1.89249	1	1	0.0457318																	Rnf157	2.20421	2.24569	12.3111	0.000450264	0.0122749
Oxtr	2.92735e-06	-2.31079	0.714	1	0.0468435																	Fat1	1.46389	6.29806	12.2652	0.000461483	0.0125313
Cdkn1c	2.97489e-06	-1.06282	1	1	0.0476042																	Ces1d	-1.94994	6.05153	12.2116	0.000474924	0.0127806
Sp100	3.07015e-06	-0.723876	1	1	0.0491285																	Igf1	1.4591	7.85535	12.1893	0.000480642	0.0129026
n=352																						Bmp8a	-2.93958	3.74349	12.1306	0.000496011	0.0132823
Negative value means that the gene is enriched in female cells and postive value means that it is enriched in male.																						Snhg11	-1.76123	2.25579	12.1097	0.000501614	0.0133892
* The Pct.1 value shows the fraction of male cells (1=100%, 0.5 =50% etc) that have quantified reads from the gene. The Pct.2 value shows the fraction of female cells (1=100%, 0.5 =50% etc) that have quantified reads from the gene.																						Kdm4b	1.57628	5.34804	12.1065	0.000502463	0.0133892
																						Gm44250	-1.67427	2.62612	12.0868	0.0005078	0.0134654
																						Npl	-2.84313	2.54281	12.0798	0.000509711	0.0134832
																						Capn6	1.6009	3.36817	12.0248	0.000524982	0.0138534
																						Enox1	1.41652	3.9043	11.9902	0.000534821	0.0140449
																						Gm3788	-1.81508	6.37023	11.9628	0.000542733	0.0142183
																						Miga2	1.46608	4.95469	11.8998	0.000561388	0.0146365
																						Cpeb3	1.94883	2.83447	11.894	0.000563157	0.0146475
																						Prxl2a	-1.51716	3.20975	11.8552	0.000575007	0.0148845
																						Fgfr2	2.11419	3.17839	11.8571	0.000574429	0.0148845
																						Bgn	1.50337	11.9755	11.8246	0.000584548	0.0150955
																						Alg13	-3.31721	6.26744	11.7728	0.000601018	0.0154682
																						Wasf1	-2.22416	2.17613	11.7624	0.000604407	0.0154979
																						Gm15725	1.52144	5.199	11.7244	0.000616855	0.0157799
																						Gm29408	1.71271	7.04961	11.711	0.000621321	0.0158568
																						Pear1	1.79581	6.815	11.6923	0.00062758	0.015979
																						Abcc10	1.78485	4.33164	11.6813	0.000631317	0.0160366
																						Enho	-2.54095	2.32874	11.6723	0.000634358	0.0160763
																						Serpina3g	-1.99203	4.73829	11.6617	0.000637984	0.0161306
																						Tmsb10	-1.68628	9.2035	11.6015	0.000658979	0.0165739
																						Gspt2	1.47281	3.53676	11.553	0.000676409	0.0169056
																						Gpr146	1.5232	4.5694	11.5145	0.000690543	0.0171477
																						Col4a1	1.57063	10.2299	11.5142	0.000690647	0.0171477
																						Ttll4	1.59599	3.92821	11.4993	0.000696243	0.0172427
																						Me3	-1.86644	3.91187	11.4924	0.00069882	0.0172672
																						Snhg17	-1.38646	3.28997	11.4799	0.000703518	0.0173046
																						Glns-ps1	1.92589	2.15812	11.464	0.00070959	0.0174146
																						Gm20400	1.62692	6.86211	11.4212	0.000726092	0.0176997
																						Ctla2a	-3.19418	4.64531	11.3802	0.000742303	0.017974
																						Wdyhv1	-1.42713	3.04436	11.3813	0.000741853	0.017974
																						Tuft1	1.54107	2.22857	11.3279	0.000763524	0.0184058
																						Adgrl2	1.81439	2.22111	11.3189	0.000767241	0.0184545
																						Tns2	1.43302	8.81647	11.3056	0.000772724	0.0185045
																						Angpt4	3.11093	5.53842	11.2895	0.000779457	0.0186247
																						Mical2	1.749	3.34019	11.264	0.000790245	0.01883
																						Plac8	-2.00919	6.46176	11.2079	0.000814493	0.0192086
																						Per2	1.64241	3.17145	11.1935	0.000820859	0.0192295
																						Gm5859	1.89699	2.32785	11.1899	0.000822453	0.0192295
																						Ltbp2	2.7331	3.61825	11.1954	0.000819999	0.0192295
																						Fat4	1.88852	4.37929	11.1565	0.000837374	0.0194945
																						Tefm	-1.46357	2.97057	11.1352	0.000847037	0.0196354
																						Adap2	1.62443	3.20047	11.1143	0.000856661	0.0197741
																						Rasl12	1.73196	4.73061	11.0973	0.000864544	0.0198298
																						Agrn	1.8985	4.47682	11.0293	0.000896806	0.0204404
																						B4galnt1	2.14568	2.80984	11.0315	0.000895753	0.0204404
																						Tcf23	2.92502	2.98409	10.9685	0.000926737	0.020947
																						Ntrk3	2.09137	4.1899	10.9543	0.000933863	0.0210642
																						Atp5md	-1.61128	3.84895	10.8875	0.000968139	0.0217023
																						F2r	1.92618	4.79182	10.8654	0.00097976	0.0219176
																						Pcdh9	-2.26825	2.91669	10.7796	0.00102624	0.0228166
																						Angpt1	1.44214	3.74515	10.7757	0.0010284	0.022818
																						Tmtc1	2.32261	4.92062	10.7434	0.00104649	0.0231721
																						Rpl22l1	-1.57454	6.31653	10.7112	0.00106492	0.0234368
																						Ndufa4	-1.65625	6.26508	10.7013	0.00107061	0.023467
																						AA474408	2.84855	11.0507	10.7035	0.00106934	0.023467
																						Kcp	1.96875	5.32726	10.6927	0.00107558	0.0235286
																						Plekha6	-1.51374	6.5959	10.6522	0.00109941	0.0240017
																						Fam53b	1.47134	4.6103	10.6284	0.00111362	0.0242146
																						Inhba	1.84006	2.72446	10.6095	0.00112508	0.0243389
																						Slco2b1	1.76627	7.03179	10.5842	0.00114057	0.0245942
																						Map3k11	1.68764	4.88739	10.5556	0.00115839	0.0248403
																						Btnl1	1.7272	1.89164	10.536	0.00117069	0.0250054
																						Rps26-ps1	-1.72664	7.45795	10.4627	0.0012181	0.0257149
																						D630033O11Rik	-1.52691	2.48626	10.3812	0.00127304	0.0266676
																						Serpina3n	1.47993	7.74111	10.353	0.00129267	0.0269748
																						Unc45bos	-1.60982	2.83202	10.322	0.00131453	0.0272739
																						Prr5	-1.45165	3.32199	10.3117	0.0013219	0.0273567
																						Paqr6	1.71119	2.96871	10.2575	0.00136131	0.0277676
																						Doc2b	-2.77031	2.93592	10.2422	0.00137265	0.0278423
																						Slc25a42	1.45134	4.31304	10.2488	0.00136776	0.0278423
																						Fryl	1.67466	4.00504	10.2332	0.00137935	0.027926
																						Pcdhb20	-1.39879	2.99318	10.2235	0.00138665	0.0280217
																						Olfm2	-1.6796	5.29899	10.2065	0.0013995	0.0281766
																						Lrrc8b	1.71649	4.13578	10.1665	0.00143012	0.0286341
																						Iqgap2	1.48824	2.98677	10.1623	0.00143338	0.0286465
																						Dip2b	1.44992	3.88497	10.1391	0.00145156	0.0287457
																						Tril	1.5061	7.25938	10.1406	0.00145038	0.0287457
																						Col3a1	1.93661	13.7311	10.133	0.00145639	0.0287889
																						Tpm3-rs7	2.14074	4.87014	10.0987	0.00148374	0.0291704
																						Gm13092	-1.49941	3.69634	10.0945	0.00148709	0.0291834
																						Fry	1.67996	2.37078	10.0153	0.00155248	0.0302483
																						Fbln2	1.70017	11.0363	9.9683	0.00159258	0.0308088
																						Pdcd5-ps	-1.43648	3.7397	9.96092	0.00159898	0.0308777
																						Gm12840	1.59451	9.43302	9.94697	0.00161114	0.0310573
																						Col15a1	1.43197	7.87186	9.92729	0.00162846	0.0313356
																						Zfp691	1.90742	4.24	9.90296	0.00165013	0.03153
																						Atp5mpl	-1.45992	4.81915	9.89954	0.0016532	0.0315326
																						Vcan	1.72021	7.57569	9.87073	0.00167929	0.0319121
																						Nrcam	1.55419	3.47182	9.82126	0.00172506	0.0324479
																						Kcnn1	1.48763	4.18222	9.8125	0.0017333	0.0324904
																						Bace2	1.44043	5.39225	9.78408	0.00176029	0.0327922
																						Hoxc6	1.43755	3.11261	9.7331	0.00180979	0.0333493
																						Snta1	1.45232	4.46416	9.64489	0.00189879	0.0344998
																						Loxl4	1.78438	3.8156	9.64866	0.00189489	0.0344998
																						Krt10	-1.65474	3.545	9.62248	0.0019221	0.0347127
																						Dchs2	2.15136	4.43277	9.5846	0.00196216	0.0351524
																						Kcnb1	-1.45681	2.63229	9.57418	0.00197333	0.0352863
																						Abca8a	1.69482	8.20716	9.56507	0.00198314	0.0354035
																						H2-Q6	-2.06784	3.62449	9.53356	0.00201749	0.0358987
																						Fbxw17	-1.74158	5.95331	9.47739	0.00208019	0.0367738
																						Gm2399	1.42443	4.99497	9.43046	0.00213411	0.0376568
																						Gng8	-1.54443	2.22746	9.40185	0.00216767	0.0380729
																						Rps26	-1.71371	7.18787	9.34671	0.00223386	0.0388584
																						Gm14539	-1.57521	3.19151	9.29351	0.00229967	0.0397722
																						Myo10	1.47173	2.85487	9.29243	0.00230102	0.0397722
																						Rpl35	-1.49033	6.86021	9.18842	0.0024355	0.0418307
																						Gm12896	2.76773	8.42524	9.18032	0.00244632	0.0418814
																						Gm12895	2.76783	8.42535	9.18049	0.00244608	0.0418814
																						Trim14	-1.56668	2.6935	9.1445	0.00249466	0.0423781
																						Gm2000	-1.56114	7.7522	9.13675	0.00250525	0.0424916
																						Lmo1	1.39465	3.91911	9.10778	0.00254524	0.0429687
																						mt-Co2	-1.40278	9.13436	9.04604	0.00263264	0.0442365
																						Rpl36a	-1.54496	5.69437	9.03747	0.00264502	0.044271
																						Etv1	-1.46108	3.80835	9.03623	0.00264681	0.044271
																						Pth1r	-1.56529	2.92683	9.0324	0.00265235	0.0442955
																						Zfp329	-1.58001	2.38458	9.01136	0.00268306	0.0447396
																						Tnik	1.44451	2.59431	8.98591	0.0027207	0.0452978
																						Gli1	1.51447	2.03393	8.93193	0.00280228	0.0462312
																						Nrep	2.3924	6.95134	8.80475	0.00300447	0.0487532
																						n=473
																						*Negative value means that the gene is enriched in female cells and postive value means that it is enriched in male.

## Sheet: Figure_2c_venn
Intersection	Original number of genes	Changes	Number of genes in fig 2c
BulkpgWAT_vs_bulkiWAT_vs_scRNAseq	37	Gm20400 Removed	36
BulkpgWAT_vs_scRNASeq	107	Gm12840, Gm2564 and Gm29408 removed.	104
BulkiWAT_vs_scRNASeq	8	Gm121896 and Gm12895 removed. Cilp and Ltbp2 (oppsite fold change direction) moved backed.	4
BulkpgWAT_vs_BulkiWAT	32	Gm26992 and Gm9973 removed. Lcn2 (Opposite fold change direction) moved backed.	29
scRNAseq	321	Add Cilp and Ltbp2	323
BulkpgWAT	176	Add Lcn2	177
BulkiWAT	91	Add Lcn2, Cilp, Ltbp2	94
Intersection	Gene
Bulk ASC iWAT1	Krt19
Bulk ASC iWAT2	Krt8
Bulk ASC iWAT3	Krt18
Bulk ASC iWAT4	Fth1
Bulk ASC iWAT5	Prlr
Bulk ASC iWAT6	Gpc3
Bulk ASC iWAT7	Fibin
Bulk ASC iWAT8	Aqp5
Bulk ASC iWAT9	Stc2
Bulk ASC iWAT10	Slc12a2
Bulk ASC iWAT11	Clvs2
Bulk ASC iWAT12	Ccdc80
Bulk ASC iWAT13	Rtn1
Bulk ASC iWAT14	Myh14
Bulk ASC iWAT15	Layn
Bulk ASC iWAT16	Krt7
Bulk ASC iWAT17	Lrrc15
Bulk ASC iWAT18	Cd164
Bulk ASC iWAT19	Epcam
Bulk ASC iWAT20	Fxyd2
Bulk ASC iWAT21	Slc5a5
Bulk ASC iWAT22	Il1r1
Bulk ASC iWAT23	Cldn10
Bulk ASC iWAT24	Cacna1g
Bulk ASC iWAT25	Scg3
Bulk ASC iWAT26	Itm2a
Bulk ASC iWAT27	Ly6d
Bulk ASC iWAT28	Ramp1
Bulk ASC iWAT29	Mast4
Bulk ASC iWAT30	Eif4ebp1
Bulk ASC iWAT31	Clca3a2
Bulk ASC iWAT32	Gata3
Bulk ASC iWAT33	Tmod1
Bulk ASC iWAT34	Cirbp
Bulk ASC iWAT35	Ptn
Bulk ASC iWAT36	Wfdc2
Bulk ASC iWAT37	Dlx3
Bulk ASC iWAT38	Cfb
Bulk ASC iWAT39	Tmc4
Bulk ASC iWAT40	Ddx3x
Bulk ASC iWAT41	Ido1
Bulk ASC iWAT42	Ptprm
Bulk ASC iWAT43	Lgi2
Bulk ASC iWAT44	Phlda1
Bulk ASC iWAT45	Cyb5a
Bulk ASC iWAT46	Hmcn1
Bulk ASC iWAT47	Mboat1
Bulk ASC iWAT48	Lratd1
Bulk ASC iWAT49	Sparc
Bulk ASC iWAT50	Hpn
Bulk ASC iWAT51	Ids
Bulk ASC iWAT52	Tlcd4
Bulk ASC iWAT53	Cndp2
Bulk ASC iWAT54	Met
Bulk ASC iWAT55	Fxyd6
Bulk ASC iWAT56	Cldn4
Bulk ASC iWAT57	Rabac1
Bulk ASC iWAT58	Mfap4
Bulk ASC iWAT59	Acvrl1
Bulk ASC iWAT60	Rspo2
Bulk ASC iWAT61	Cxadr
Bulk ASC iWAT62	Krt14
Bulk ASC iWAT63	Tgfa
Bulk ASC iWAT64	Txn1
Bulk ASC iWAT65	Ifi27
Bulk ASC iWAT66	Gng12
Bulk ASC iWAT67	Capn9
Bulk ASC iWAT68	Piezo2
Bulk ASC iWAT69	Gm48942
Bulk ASC iWAT70	Rnasek
Bulk ASC iWAT71	Mir6236
Bulk ASC iWAT72	Tm4sf1
Bulk ASC iWAT73	Mt1
Bulk ASC iWAT74	Phyh
Bulk ASC iWAT75	Egr2
Bulk ASC iWAT76	Speer6.ps1
Bulk ASC iWAT77	Tmem86a
Bulk ASC iWAT78	Slc36a2
Bulk ASC iWAT79	Ttyh2
Bulk ASC iWAT80	Ifit3
Bulk ASC iWAT81	Dusp3
Bulk ASC iWAT82	Sdc4
Bulk ASC iWAT83	Cpz
Bulk ASC iWAT84	Camk2d
Bulk ASC iWAT85	Hc
Bulk ASC iWAT86	Tmem132c
Bulk ASC iWAT87	Ugt1a6a
Bulk ASC iWAT88	Lsr
Bulk ASC iWAT89	Dst
Bulk ASC iWAT90	Hrh2
Bulk ASC iWAT91	Map1b
Bulk ASC pgWAT1	Fscn1
Bulk ASC pgWAT2	Anxa8
Bulk ASC pgWAT3	Igsf10
Bulk ASC pgWAT4	Mfap2
Bulk ASC pgWAT5	Slc43a3
Bulk ASC pgWAT6	Agtr1a
Bulk ASC pgWAT7	Myoc
Bulk ASC pgWAT8	Fndc3a
Bulk ASC pgWAT9	Gja1
Bulk ASC pgWAT10	Shisa9
Bulk ASC pgWAT11	Carhsp1
Bulk ASC pgWAT12	Ces2g
Bulk ASC pgWAT13	Septin11
Bulk ASC pgWAT14	Mmp11
Bulk ASC pgWAT15	Plekhf1
Bulk ASC pgWAT16	Nedd4
Bulk ASC pgWAT17	Hoxc4
Bulk ASC pgWAT18	Thbs2
Bulk ASC pgWAT19	Tgfbr3
Bulk ASC pgWAT20	Dpep1
Bulk ASC pgWAT21	Angptl2
Bulk ASC pgWAT22	Thbs1
Bulk ASC pgWAT23	Enpp5
Bulk ASC pgWAT24	Aldh1a2
Bulk ASC pgWAT25	Acvr2a
Bulk ASC pgWAT26	Ntrk2
Bulk ASC pgWAT27	Pgf
Bulk ASC pgWAT28	Pcdh18
Bulk ASC pgWAT29	Csf2ra
Bulk ASC pgWAT30	Spop
Bulk ASC pgWAT31	Palld
Bulk ASC pgWAT32	Pabpc1
Bulk ASC pgWAT33	Slc40a1
Bulk ASC pgWAT34	Sned1
Bulk ASC pgWAT35	Htr2a
Bulk ASC pgWAT36	Rnpep
Bulk ASC pgWAT37	Agmo
Bulk ASC pgWAT38	Cadps
Bulk ASC pgWAT39	Kdm6a
Bulk ASC pgWAT40	Zfp395
Bulk ASC pgWAT41	Akr1b7
Bulk ASC pgWAT42	Fancc
Bulk ASC pgWAT43	Mbp
Bulk ASC pgWAT44	Adcy3
Bulk ASC pgWAT45	Papss2
Bulk ASC pgWAT46	Wdr66
Bulk ASC pgWAT47	Prkar1b
Bulk ASC pgWAT48	Adamtsl1
Bulk ASC pgWAT49	Arsa
Bulk ASC pgWAT50	Pknox2
Bulk ASC pgWAT51	Adk
Bulk ASC pgWAT52	Tent5b
Bulk ASC pgWAT53	Dram1
Bulk ASC pgWAT54	Gm29233
Bulk ASC pgWAT55	Map7d2
Bulk ASC pgWAT56	Cped1
Bulk ASC pgWAT57	Podxl2
Bulk ASC pgWAT58	Scn7a
Bulk ASC pgWAT59	Olfr1033
Bulk ASC pgWAT60	Hoxa7
Bulk ASC pgWAT61	Slfn5
Bulk ASC pgWAT62	Ssc5d
Bulk ASC pgWAT63	Lrrn2
Bulk ASC pgWAT64	Insrr
Bulk ASC pgWAT65	Pxdn
Bulk ASC pgWAT66	Rhob
Bulk ASC pgWAT67	Agtr2
Bulk ASC pgWAT68	Lgals3bp
Bulk ASC pgWAT69	Ust
Bulk ASC pgWAT70	Cd80
Bulk ASC pgWAT71	Pde3a
Bulk ASC pgWAT72	Ptk7
Bulk ASC pgWAT73	Plod2
Bulk ASC pgWAT74	Arhgef25
Bulk ASC pgWAT75	Dchs1
Bulk ASC pgWAT76	Lama2
Bulk ASC pgWAT77	Npm1
Bulk ASC pgWAT78	Aqp2
Bulk ASC pgWAT79	Cyp2c23
Bulk ASC pgWAT80	Clic5
Bulk ASC pgWAT81	Npr3
Bulk ASC pgWAT82	Ampd3
Bulk ASC pgWAT83	Msrb2
Bulk ASC pgWAT84	Cab39l
Bulk ASC pgWAT85	Arap1
Bulk ASC pgWAT86	Gm20186
Bulk ASC pgWAT87	Pgap2
Bulk ASC pgWAT88	Man2a1
Bulk ASC pgWAT89	Chd3
Bulk ASC pgWAT90	Phf24
Bulk ASC pgWAT91	Nrip1
Bulk ASC pgWAT92	Anxa6
Bulk ASC pgWAT93	Plagl1
Bulk ASC pgWAT94	Klhl13
Bulk ASC pgWAT95	Cyth3
Bulk ASC pgWAT96	Necab1
Bulk ASC pgWAT97	Hacd3
Bulk ASC pgWAT98	Lrp4
Bulk ASC pgWAT99	Srpx2
Bulk ASC pgWAT100	Mex3b
Bulk ASC pgWAT101	Gldc
Bulk ASC pgWAT102	Prrx1
Bulk ASC pgWAT103	Rhov
Bulk ASC pgWAT104	Srgap1
Bulk ASC pgWAT105	Anpep
Bulk ASC pgWAT106	Gm11816
Bulk ASC pgWAT107	Clmp
Bulk ASC pgWAT108	A230005M16Rik
Bulk ASC pgWAT109	Rpl18a
Bulk ASC pgWAT110	Maob
Bulk ASC pgWAT111	Rps6.ps4
Bulk ASC pgWAT112	Pgm3
Bulk ASC pgWAT113	Gsta3
Bulk ASC pgWAT114	Vstm4
Bulk ASC pgWAT115	Thbd
Bulk ASC pgWAT116	Enpp6
Bulk ASC pgWAT117	Rgl1
Bulk ASC pgWAT118	Bmyc
Bulk ASC pgWAT119	Hoxd11
Bulk ASC pgWAT120	Cdk6
Bulk ASC pgWAT121	Msmo1
Bulk ASC pgWAT122	Mapk8ip1
Bulk ASC pgWAT123	Bcl2l1
Bulk ASC pgWAT124	Hoxd10
Bulk ASC pgWAT125	Mitf
Bulk ASC pgWAT126	Col6a3
Bulk ASC pgWAT127	Antxr1
Bulk ASC pgWAT128	Meg3
Bulk ASC pgWAT129	Hbb.bs
Bulk ASC pgWAT130	X5530601H04Rik
Bulk ASC pgWAT131	Rxfp2
Bulk ASC pgWAT132	Psmd8
Bulk ASC pgWAT133	Rps5
Bulk ASC pgWAT134	Prdx6
Bulk ASC pgWAT135	Vsig10l
Bulk ASC pgWAT136	Exoc4
Bulk ASC pgWAT137	Cavin2
Bulk ASC pgWAT138	Wipi1
Bulk ASC pgWAT139	Pbx1
Bulk ASC pgWAT140	Znfx1
Bulk ASC pgWAT141	Krt36
Bulk ASC pgWAT142	Cebpd
Bulk ASC pgWAT143	Tex261
Bulk ASC pgWAT144	Mroh7
Bulk ASC pgWAT145	Sparcl1
Bulk ASC pgWAT146	Gm47283
Bulk ASC pgWAT147	Hipk1
Bulk ASC pgWAT148	H2.Q7
Bulk ASC pgWAT149	Gdap2
Bulk ASC pgWAT150	Nfe2l1
Bulk ASC pgWAT151	Procr
Bulk ASC pgWAT152	Ctxn1
Bulk ASC pgWAT153	Slc10a6
Bulk ASC pgWAT154	Gata2
Bulk ASC pgWAT155	Ptpn13
Bulk ASC pgWAT156	Igf2r
Bulk ASC pgWAT157	Clvs1
Bulk ASC pgWAT158	Rps18
Bulk ASC pgWAT159	Syde2
Bulk ASC pgWAT160	Mmp2
Bulk ASC pgWAT161	Strip2
Bulk ASC pgWAT162	Prss12
Bulk ASC pgWAT163	Igsf8
Bulk ASC pgWAT164	Abi3bp
Bulk ASC pgWAT165	Rgs3
Bulk ASC pgWAT166	Eps15
Bulk ASC pgWAT167	Ndfip1
Bulk ASC pgWAT168	Dclre1b
Bulk ASC pgWAT169	Rpl15
Bulk ASC pgWAT170	Cdc25b
Bulk ASC pgWAT171	Mturn
Bulk ASC pgWAT172	Klhl2
Bulk ASC pgWAT173	Hoxa5
Bulk ASC pgWAT174	Fbln1
Bulk ASC pgWAT175	Cdkn1c
Bulk ASC pgWAT176	Sp100
scRNAseq ASC EdgeR1	Tsix
scRNAseq ASC EdgeR2	Trpc3
scRNAseq ASC EdgeR3	Emb
scRNAseq ASC EdgeR4	Tenm4
scRNAseq ASC EdgeR5	Clec14a
scRNAseq ASC EdgeR6	Gm8113
scRNAseq ASC EdgeR7	Ddit4l
scRNAseq ASC EdgeR8	Nxnl2
scRNAseq ASC EdgeR9	Clec1a
scRNAseq ASC EdgeR10	Tspan13
scRNAseq ASC EdgeR11	Tnfrsf19
scRNAseq ASC EdgeR12	Rerg
scRNAseq ASC EdgeR13	Car12
scRNAseq ASC EdgeR14	Alg13
scRNAseq ASC EdgeR15	Ptgfr
scRNAseq ASC EdgeR16	Ctla2a
scRNAseq ASC EdgeR17	Cyp7b1
scRNAseq ASC EdgeR18	Ccl8
scRNAseq ASC EdgeR19	Bmp8a
scRNAseq ASC EdgeR20	Npl
scRNAseq ASC EdgeR21	Shisa3
scRNAseq ASC EdgeR22	Abi3
scRNAseq ASC EdgeR23	Igfbp3
scRNAseq ASC EdgeR24	Epor
scRNAseq ASC EdgeR25	Enho
scRNAseq ASC EdgeR26	Apol9a
scRNAseq ASC EdgeR27	Nipsnap1
scRNAseq ASC EdgeR28	Hgf
scRNAseq ASC EdgeR29	Gngt2
scRNAseq ASC EdgeR30	S100b
scRNAseq ASC EdgeR31	Gucy1b1
scRNAseq ASC EdgeR32	4833411C07Rik
scRNAseq ASC EdgeR33	Snai2
scRNAseq ASC EdgeR34	H2-Q7
scRNAseq ASC EdgeR35	H2-Q6
scRNAseq ASC EdgeR36	Tspan7
scRNAseq ASC EdgeR37	Serpina3g
scRNAseq ASC EdgeR38	Gucy1a1
scRNAseq ASC EdgeR39	Casp3
scRNAseq ASC EdgeR40	Casp1
scRNAseq ASC EdgeR41	Mgst3
scRNAseq ASC EdgeR42	Cklf
scRNAseq ASC EdgeR43	Irf8
scRNAseq ASC EdgeR44	Nudt14
scRNAseq ASC EdgeR45	Serf1
scRNAseq ASC EdgeR46	Me3
scRNAseq ASC EdgeR47	AW112010
scRNAseq ASC EdgeR48	Adh1
scRNAseq ASC EdgeR49	Cd320
scRNAseq ASC EdgeR50	Gm3788
scRNAseq ASC EdgeR51	Slfn10-ps
scRNAseq ASC EdgeR52	Snhg11
scRNAseq ASC EdgeR53	Lgals1
scRNAseq ASC EdgeR54	Rps26-ps1
scRNAseq ASC EdgeR55	Trim45
scRNAseq ASC EdgeR56	Rps26
scRNAseq ASC EdgeR57	Gm4951
scRNAseq ASC EdgeR58	Tmsb10
scRNAseq ASC EdgeR59	Ntf3
scRNAseq ASC EdgeR60	Olfm2
scRNAseq ASC EdgeR61	Gm44250
scRNAseq ASC EdgeR62	4933412E12Rik
scRNAseq ASC EdgeR63	Ndufa4
scRNAseq ASC EdgeR64	Krt10
scRNAseq ASC EdgeR65	Trim13
scRNAseq ASC EdgeR66	Atp5md
scRNAseq ASC EdgeR67	Unc45bos
scRNAseq ASC EdgeR68	Zfp329
scRNAseq ASC EdgeR69	Gm14539
scRNAseq ASC EdgeR70	Rpl22l1
scRNAseq ASC EdgeR71	Trim14
scRNAseq ASC EdgeR72	Pth1r
scRNAseq ASC EdgeR73	Gm2000
scRNAseq ASC EdgeR74	Rpl36a
scRNAseq ASC EdgeR75	Gng8
scRNAseq ASC EdgeR76	Pbdc1
scRNAseq ASC EdgeR77	D630033O11Rik
scRNAseq ASC EdgeR78	Prxl2a
scRNAseq ASC EdgeR79	Cks1b
scRNAseq ASC EdgeR80	Gm13092
scRNAseq ASC EdgeR81	Gas5
scRNAseq ASC EdgeR82	Rpl35
scRNAseq ASC EdgeR83	Hebp2
scRNAseq ASC EdgeR84	Zcchc10
scRNAseq ASC EdgeR85	Ripk3
scRNAseq ASC EdgeR86	Tefm
scRNAseq ASC EdgeR87	Etv1
scRNAseq ASC EdgeR88	Atp5mpl
scRNAseq ASC EdgeR89	Kcnb1
scRNAseq ASC EdgeR90	Prr5
scRNAseq ASC EdgeR91	As3mt
scRNAseq ASC EdgeR92	Rpl17
scRNAseq ASC EdgeR93	Pdcd5-ps
scRNAseq ASC EdgeR94	Acot7
scRNAseq ASC EdgeR95	Wdyhv1
scRNAseq ASC EdgeR96	mt-Co2
scRNAseq ASC EdgeR97	Mif
scRNAseq ASC EdgeR98	Pcdhb20
scRNAseq ASC EdgeR99	Snhg17
scRNAseq ASC EdgeR100	Bmper
scRNAseq ASC EdgeR101	Lmo1
scRNAseq ASC EdgeR102	Pkdcc
scRNAseq ASC EdgeR103	Sema3b
scRNAseq ASC EdgeR104	Rab43
scRNAseq ASC EdgeR105	Furin
scRNAseq ASC EdgeR106	Fgl2
scRNAseq ASC EdgeR107	Gm2399
scRNAseq ASC EdgeR108	Aldh1a3
scRNAseq ASC EdgeR109	Col15a1
scRNAseq ASC EdgeR110	Gm13305
scRNAseq ASC EdgeR111	Tns2
scRNAseq ASC EdgeR112	Hoxc6
scRNAseq ASC EdgeR113	Arhgef17
scRNAseq ASC EdgeR114	Bace2
scRNAseq ASC EdgeR115	Pkd1
scRNAseq ASC EdgeR116	Nid1
scRNAseq ASC EdgeR117	Tnik
scRNAseq ASC EdgeR118	Amotl2
scRNAseq ASC EdgeR119	Dip2b
scRNAseq ASC EdgeR120	Slc25a42
scRNAseq ASC EdgeR121	Fat1
scRNAseq ASC EdgeR122	Miga2
scRNAseq ASC EdgeR123	Atp10a
scRNAseq ASC EdgeR124	Fam53b
scRNAseq ASC EdgeR125	Myo10
scRNAseq ASC EdgeR126	Gspt2
scRNAseq ASC EdgeR127	Scara5
scRNAseq ASC EdgeR128	Castor2
scRNAseq ASC EdgeR129	Serpina3n
scRNAseq ASC EdgeR130	Camkk1
scRNAseq ASC EdgeR131	Kcnn1
scRNAseq ASC EdgeR132	Iqgap2
scRNAseq ASC EdgeR133	Pdk2
scRNAseq ASC EdgeR134	Bgn
scRNAseq ASC EdgeR135	Tril
scRNAseq ASC EdgeR136	Lrp1
scRNAseq ASC EdgeR137	Gli1
scRNAseq ASC EdgeR138	Gm15725
scRNAseq ASC EdgeR139	Gpr146
scRNAseq ASC EdgeR140	Des
scRNAseq ASC EdgeR141	Stard13
scRNAseq ASC EdgeR142	Epas1
scRNAseq ASC EdgeR143	Tuft1
scRNAseq ASC EdgeR144	Mid1ip1
scRNAseq ASC EdgeR145	Lrrc8c
scRNAseq ASC EdgeR146	Tgfb3
scRNAseq ASC EdgeR147	Nrcam
scRNAseq ASC EdgeR148	Mrtfa
scRNAseq ASC EdgeR149	Limk1
scRNAseq ASC EdgeR150	Col4a1
scRNAseq ASC EdgeR151	Abca3
scRNAseq ASC EdgeR152	Kdm4b
scRNAseq ASC EdgeR153	Susd2
scRNAseq ASC EdgeR154	Ttll4
scRNAseq ASC EdgeR155	Capn6
scRNAseq ASC EdgeR156	Itga5
scRNAseq ASC EdgeR157	Adamtsl4
scRNAseq ASC EdgeR158	Dmpk
scRNAseq ASC EdgeR159	Arhgef10l
scRNAseq ASC EdgeR160	Adap2
scRNAseq ASC EdgeR161	Lbp
scRNAseq ASC EdgeR162	Fam102a
scRNAseq ASC EdgeR163	Adamts5
scRNAseq ASC EdgeR164	Per2
scRNAseq ASC EdgeR165	Evi5l
scRNAseq ASC EdgeR166	Sorbs1
scRNAseq ASC EdgeR167	Zfp697
scRNAseq ASC EdgeR168	Gas2l1
scRNAseq ASC EdgeR169	Cntfr
scRNAseq ASC EdgeR170	Orai2
scRNAseq ASC EdgeR171	Col4a2
scRNAseq ASC EdgeR172	Fryl
scRNAseq ASC EdgeR173	Fry
scRNAseq ASC EdgeR174	Mertk
scRNAseq ASC EdgeR175	H6pd
scRNAseq ASC EdgeR176	Map3k11
scRNAseq ASC EdgeR177	Zdhhc18
scRNAseq ASC EdgeR178	Hoxc5
scRNAseq ASC EdgeR179	Abca8a
scRNAseq ASC EdgeR180	Fbln2
scRNAseq ASC EdgeR181	Tbc1d4
scRNAseq ASC EdgeR182	Paqr6
scRNAseq ASC EdgeR183	Lrrc8b
scRNAseq ASC EdgeR184	Arid5a
scRNAseq ASC EdgeR185	Gm44417
scRNAseq ASC EdgeR186	Btnl1
scRNAseq ASC EdgeR187	Gm17167
scRNAseq ASC EdgeR188	Rasl12
scRNAseq ASC EdgeR189	Tns1
scRNAseq ASC EdgeR190	Akna
scRNAseq ASC EdgeR191	Msx1
scRNAseq ASC EdgeR192	Mical2
scRNAseq ASC EdgeR193	Kazn
scRNAseq ASC EdgeR194	Prickle1
scRNAseq ASC EdgeR195	Scrib
scRNAseq ASC EdgeR196	Slco2b1
scRNAseq ASC EdgeR197	Loxl4
scRNAseq ASC EdgeR198	Abcc10
scRNAseq ASC EdgeR199	Garnl3
scRNAseq ASC EdgeR200	Osgin1
scRNAseq ASC EdgeR201	Ugt1a6b
scRNAseq ASC EdgeR202	Pear1
scRNAseq ASC EdgeR203	Foxp2
scRNAseq ASC EdgeR204	Col18a1
scRNAseq ASC EdgeR205	Cipc
scRNAseq ASC EdgeR206	Ptprj
scRNAseq ASC EdgeR207	Adgrl2
scRNAseq ASC EdgeR208	Camk1d
scRNAseq ASC EdgeR209	P2ry2
scRNAseq ASC EdgeR210	Tiam1
scRNAseq ASC EdgeR211	Pcsk6
scRNAseq ASC EdgeR212	Col1a1
scRNAseq ASC EdgeR213	Nuak2
scRNAseq ASC EdgeR214	Cpe
scRNAseq ASC EdgeR215	Inhba
scRNAseq ASC EdgeR216	Cd109
scRNAseq ASC EdgeR217	Stmn4
scRNAseq ASC EdgeR218	Ror1
scRNAseq ASC EdgeR219	Gnai1
scRNAseq ASC EdgeR220	Tmem204
scRNAseq ASC EdgeR221	Hsp25-ps1
scRNAseq ASC EdgeR222	Fat4
scRNAseq ASC EdgeR223	Gm5859
scRNAseq ASC EdgeR224	Agrn
scRNAseq ASC EdgeR225	Gm10600
scRNAseq ASC EdgeR226	Rasa3
scRNAseq ASC EdgeR227	Zfp691
scRNAseq ASC EdgeR228	Slit3
scRNAseq ASC EdgeR229	Glns-ps1
scRNAseq ASC EdgeR230	F2r
scRNAseq ASC EdgeR231	Fblim1
scRNAseq ASC EdgeR232	Col3a1
scRNAseq ASC EdgeR233	Cpeb3
scRNAseq ASC EdgeR234	Nid2
scRNAseq ASC EdgeR235	Kcp
scRNAseq ASC EdgeR236	Pitpnm2
scRNAseq ASC EdgeR237	Dennd4a
scRNAseq ASC EdgeR238	Dmd
scRNAseq ASC EdgeR239	Cd82
scRNAseq ASC EdgeR240	Fmo2
scRNAseq ASC EdgeR241	1500009L16Rik
scRNAseq ASC EdgeR242	Boc
scRNAseq ASC EdgeR243	Mir8114
scRNAseq ASC EdgeR244	Ptpru
scRNAseq ASC EdgeR245	Enc1
scRNAseq ASC EdgeR246	Col4a4
scRNAseq ASC EdgeR247	Ntrk3
scRNAseq ASC EdgeR248	Clic6
scRNAseq ASC EdgeR249	Chst1
scRNAseq ASC EdgeR250	Vegfc
scRNAseq ASC EdgeR251	Glul
scRNAseq ASC EdgeR252	Fgfr2
scRNAseq ASC EdgeR253	Hspg2
scRNAseq ASC EdgeR254	Slc6a13
scRNAseq ASC EdgeR255	Tpm3-rs7
scRNAseq ASC EdgeR256	B4galnt1
scRNAseq ASC EdgeR257	Smtnl2
scRNAseq ASC EdgeR258	Dchs2
scRNAseq ASC EdgeR259	Adgrg2
scRNAseq ASC EdgeR260	Col1a2
scRNAseq ASC EdgeR261	Tspan11
scRNAseq ASC EdgeR262	Stard8
scRNAseq ASC EdgeR263	Rnf157
scRNAseq ASC EdgeR264	Egflam
scRNAseq ASC EdgeR265	Bmp5
scRNAseq ASC EdgeR266	Ccdc9b
scRNAseq ASC EdgeR267	Hpca
scRNAseq ASC EdgeR268	Kbtbd11
scRNAseq ASC EdgeR269	Per3
scRNAseq ASC EdgeR270	Gm12505
scRNAseq ASC EdgeR271	Cd38
scRNAseq ASC EdgeR272	Itgbl1
scRNAseq ASC EdgeR273	Adamts15
scRNAseq ASC EdgeR274	Il20rb
scRNAseq ASC EdgeR275	Tenm3
scRNAseq ASC EdgeR276	Aff2
scRNAseq ASC EdgeR277	Abtb2
scRNAseq ASC EdgeR278	Prkd1
scRNAseq ASC EdgeR279	Tnfrsf21
scRNAseq ASC EdgeR280	Col4a3
scRNAseq ASC EdgeR281	Sfrp1
scRNAseq ASC EdgeR282	Papln
scRNAseq ASC EdgeR283	Sema3e
scRNAseq ASC EdgeR284	Ccn4
scRNAseq ASC EdgeR285	Hr
scRNAseq ASC EdgeR286	Slc6a9
scRNAseq ASC EdgeR287	Hoxb5
scRNAseq ASC EdgeR288	Acot11
scRNAseq ASC EdgeR289	Gnao1
scRNAseq ASC EdgeR290	Fmod
scRNAseq ASC EdgeR291	Lvrn
scRNAseq ASC EdgeR292	Ttyh1
scRNAseq ASC EdgeR293	Pald1
scRNAseq ASC EdgeR294	Tcf23
scRNAseq ASC EdgeR295	Fhl2
scRNAseq ASC EdgeR296	Gpld1
scRNAseq ASC EdgeR297	St6gal1
scRNAseq ASC EdgeR298	Angpt4
scRNAseq ASC EdgeR299	Cpxm2
scRNAseq ASC EdgeR300	Gatm
scRNAseq ASC EdgeR301	Ptch2
scRNAseq ASC EdgeR302	Ntrk1
scRNAseq ASC EdgeR303	Gm12715
scRNAseq ASC EdgeR304	Prg4
scRNAseq ASC EdgeR305	Sorcs2
scRNAseq ASC EdgeR306	Bmp7
scRNAseq ASC EdgeR307	Alpk3
scRNAseq ASC EdgeR308	Hmcn2
scRNAseq ASC EdgeR309	D630003M21Rik
scRNAseq ASC EdgeR310	Il11ra2
scRNAseq ASC EdgeR311	Notch4
scRNAseq ASC EdgeR312	Smoc1
scRNAseq ASC EdgeR313	Lamc3
scRNAseq ASC EdgeR314	Ret
scRNAseq ASC EdgeR315	Chrdl1
scRNAseq ASC EdgeR316	Ucp2
scRNAseq ASC EdgeR317	Col8a1
scRNAseq ASC EdgeR318	Dner
scRNAseq ASC EdgeR319	9330159F19Rik
scRNAseq ASC EdgeR320	Aldh1a7
scRNAseq ASC EdgeR321	Acsbg1
Bulk ASC iWAT:Bulk ASC pgWAT1	Cyba
Bulk ASC iWAT:Bulk ASC pgWAT2	Postn
Bulk ASC iWAT:Bulk ASC pgWAT3	Cyp27a1
Bulk ASC iWAT:Bulk ASC pgWAT4	Ecm1
Bulk ASC iWAT:Bulk ASC pgWAT5	Fam107a
Bulk ASC iWAT:Bulk ASC pgWAT6	Cdh11
Bulk ASC iWAT:Bulk ASC pgWAT7	Ptprs
Bulk ASC iWAT:Bulk ASC pgWAT8	Alkal2
Bulk ASC iWAT:Bulk ASC pgWAT9	Greb1
Bulk ASC iWAT:Bulk ASC pgWAT10	Uty
Bulk ASC iWAT:Bulk ASC pgWAT11	Amy1
Bulk ASC iWAT:Bulk ASC pgWAT12	Kdm5d
Bulk ASC iWAT:Bulk ASC pgWAT13	Tdo2
Bulk ASC iWAT:Bulk ASC pgWAT14	Dcun1d3
Bulk ASC iWAT:Bulk ASC pgWAT15	A4galt
Bulk ASC iWAT:Bulk ASC pgWAT16	X9330159F19Rik
Bulk ASC iWAT:Bulk ASC pgWAT17	Atp1b1
Bulk ASC iWAT:Bulk ASC pgWAT18	Peg3
Bulk ASC iWAT:Bulk ASC pgWAT19	Ltbp4
Bulk ASC iWAT:Bulk ASC pgWAT20	Eif2s3x
Bulk ASC iWAT:Bulk ASC pgWAT21	Ifngr1
Bulk ASC iWAT:Bulk ASC pgWAT22	Ddit4
Bulk ASC iWAT:Bulk ASC pgWAT23	Drap1
Bulk ASC iWAT:Bulk ASC pgWAT24	Gm9973
Bulk ASC iWAT:Bulk ASC pgWAT25	Slc7a6
Bulk ASC iWAT:Bulk ASC pgWAT26	Srd5a1
Bulk ASC iWAT:Bulk ASC pgWAT27	Hspb8
Bulk ASC iWAT:Bulk ASC pgWAT28	Slc29a1
Bulk ASC iWAT:Bulk ASC pgWAT29	Tsc22d3
Bulk ASC iWAT:Bulk ASC pgWAT30	Agfg2
Bulk ASC iWAT:Bulk ASC pgWAT31	Lcn2
Bulk ASC iWAT:Bulk ASC pgWAT32	Gm26992
scRNAseq ASC EdgeR:Bulk ASC iWAT1	Wasf1
scRNAseq ASC EdgeR:Bulk ASC iWAT2	Cilp
scRNAseq ASC EdgeR:Bulk ASC iWAT3	Prelp
scRNAseq ASC EdgeR:Bulk ASC iWAT4	Avpr1a
scRNAseq ASC EdgeR:Bulk ASC iWAT5	Ltbp2
scRNAseq ASC EdgeR:Bulk ASC iWAT6	Gm12896
scRNAseq ASC EdgeR:Bulk ASC iWAT7	Gm12895
scRNAseq ASC EdgeR:Bulk ASC iWAT8	AA474408
scRNAseq ASC EdgeR:Bulk ASC pgWAT1	Hoxa10
scRNAseq ASC EdgeR:Bulk ASC pgWAT2	Hoxa11os
scRNAseq ASC EdgeR:Bulk ASC pgWAT3	Hoxa11
scRNAseq ASC EdgeR:Bulk ASC pgWAT4	Ngfr
scRNAseq ASC EdgeR:Bulk ASC pgWAT5	Hoxa9
scRNAseq ASC EdgeR:Bulk ASC pgWAT6	Hoxc10
scRNAseq ASC EdgeR:Bulk ASC pgWAT7	Kcnv2
scRNAseq ASC EdgeR:Bulk ASC pgWAT8	Chst11
scRNAseq ASC EdgeR:Bulk ASC pgWAT9	Oxtr
scRNAseq ASC EdgeR:Bulk ASC pgWAT10	Cntn1
scRNAseq ASC EdgeR:Bulk ASC pgWAT11	Frzb
scRNAseq ASC EdgeR:Bulk ASC pgWAT12	Mmp3
scRNAseq ASC EdgeR:Bulk ASC pgWAT13	Hsd11b2
scRNAseq ASC EdgeR:Bulk ASC pgWAT14	Popdc2
scRNAseq ASC EdgeR:Bulk ASC pgWAT15	Nrn1
scRNAseq ASC EdgeR:Bulk ASC pgWAT16	Kng2
scRNAseq ASC EdgeR:Bulk ASC pgWAT17	Tmem26
scRNAseq ASC EdgeR:Bulk ASC pgWAT18	Ak5
scRNAseq ASC EdgeR:Bulk ASC pgWAT19	Nme4
scRNAseq ASC EdgeR:Bulk ASC pgWAT20	Doc2b
scRNAseq ASC EdgeR:Bulk ASC pgWAT21	Zmynd15
scRNAseq ASC EdgeR:Bulk ASC pgWAT22	C1qtnf3
scRNAseq ASC EdgeR:Bulk ASC pgWAT23	Emx2os
scRNAseq ASC EdgeR:Bulk ASC pgWAT24	Plppr3
scRNAseq ASC EdgeR:Bulk ASC pgWAT25	AW551984
scRNAseq ASC EdgeR:Bulk ASC pgWAT26	Cxcl16
scRNAseq ASC EdgeR:Bulk ASC pgWAT27	Sfrp4
scRNAseq ASC EdgeR:Bulk ASC pgWAT28	Pcdh9
scRNAseq ASC EdgeR:Bulk ASC pgWAT29	Atp8b1
scRNAseq ASC EdgeR:Bulk ASC pgWAT30	Plac8
scRNAseq ASC EdgeR:Bulk ASC pgWAT31	Mdk
scRNAseq ASC EdgeR:Bulk ASC pgWAT32	Ngf
scRNAseq ASC EdgeR:Bulk ASC pgWAT33	Emx2
scRNAseq ASC EdgeR:Bulk ASC pgWAT34	Ces1d
scRNAseq ASC EdgeR:Bulk ASC pgWAT35	Osr2
scRNAseq ASC EdgeR:Bulk ASC pgWAT36	Wnt2
scRNAseq ASC EdgeR:Bulk ASC pgWAT37	Csrp2
scRNAseq ASC EdgeR:Bulk ASC pgWAT38	Nedd4l
scRNAseq ASC EdgeR:Bulk ASC pgWAT39	Esr1
scRNAseq ASC EdgeR:Bulk ASC pgWAT40	Lum
scRNAseq ASC EdgeR:Bulk ASC pgWAT41	Lgmn
scRNAseq ASC EdgeR:Bulk ASC pgWAT42	Enox1
scRNAseq ASC EdgeR:Bulk ASC pgWAT43	Aldh1a1
scRNAseq ASC EdgeR:Bulk ASC pgWAT44	Snta1
scRNAseq ASC EdgeR:Bulk ASC pgWAT45	Igf1
scRNAseq ASC EdgeR:Bulk ASC pgWAT46	Zfp592
scRNAseq ASC EdgeR:Bulk ASC pgWAT47	Rfx2
scRNAseq ASC EdgeR:Bulk ASC pgWAT48	Enpp4
scRNAseq ASC EdgeR:Bulk ASC pgWAT49	Srpx
scRNAseq ASC EdgeR:Bulk ASC pgWAT50	Gm12840
scRNAseq ASC EdgeR:Bulk ASC pgWAT51	Hspb1
scRNAseq ASC EdgeR:Bulk ASC pgWAT52	Srebf2
scRNAseq ASC EdgeR:Bulk ASC pgWAT53	Abat
scRNAseq ASC EdgeR:Bulk ASC pgWAT54	Atp2b4
scRNAseq ASC EdgeR:Bulk ASC pgWAT55	Gm29408
scRNAseq ASC EdgeR:Bulk ASC pgWAT56	Hoxc8
scRNAseq ASC EdgeR:Bulk ASC pgWAT57	Vcan
scRNAseq ASC EdgeR:Bulk ASC pgWAT58	Penk
scRNAseq ASC EdgeR:Bulk ASC pgWAT59	Hsd11b1
scRNAseq ASC EdgeR:Bulk ASC pgWAT60	Chrd
scRNAseq ASC EdgeR:Bulk ASC pgWAT61	Slc25a29
scRNAseq ASC EdgeR:Bulk ASC pgWAT62	Mamld1
scRNAseq ASC EdgeR:Bulk ASC pgWAT63	Smim41
scRNAseq ASC EdgeR:Bulk ASC pgWAT64	Cyp1b1
scRNAseq ASC EdgeR:Bulk ASC pgWAT65	Kcnip3
scRNAseq ASC EdgeR:Bulk ASC pgWAT66	Abca8b
scRNAseq ASC EdgeR:Bulk ASC pgWAT67	Stim1
scRNAseq ASC EdgeR:Bulk ASC pgWAT68	Cystm1
scRNAseq ASC EdgeR:Bulk ASC pgWAT69	Ralgps2
scRNAseq ASC EdgeR:Bulk ASC pgWAT70	P2ry1
scRNAseq ASC EdgeR:Bulk ASC pgWAT71	Ctsc
scRNAseq ASC EdgeR:Bulk ASC pgWAT72	Psat1
scRNAseq ASC EdgeR:Bulk ASC pgWAT73	Amph
scRNAseq ASC EdgeR:Bulk ASC pgWAT74	Myo1b
scRNAseq ASC EdgeR:Bulk ASC pgWAT75	Eya2
scRNAseq ASC EdgeR:Bulk ASC pgWAT76	Prokr1
scRNAseq ASC EdgeR:Bulk ASC pgWAT77	Anxa9
scRNAseq ASC EdgeR:Bulk ASC pgWAT78	Gm2564
scRNAseq ASC EdgeR:Bulk ASC pgWAT79	Ccl19
scRNAseq ASC EdgeR:Bulk ASC pgWAT80	Tmtc1
scRNAseq ASC EdgeR:Bulk ASC pgWAT81	Col6a6
scRNAseq ASC EdgeR:Bulk ASC pgWAT82	Stac2
scRNAseq ASC EdgeR:Bulk ASC pgWAT83	Nrep
scRNAseq ASC EdgeR:Bulk ASC pgWAT84	Fam20c
scRNAseq ASC EdgeR:Bulk ASC pgWAT85	Gdf10
scRNAseq ASC EdgeR:Bulk ASC pgWAT86	Ntn1
scRNAseq ASC EdgeR:Bulk ASC pgWAT87	Cyb561
scRNAseq ASC EdgeR:Bulk ASC pgWAT88	Ccbe1
scRNAseq ASC EdgeR:Bulk ASC pgWAT89	Cp
scRNAseq ASC EdgeR:Bulk ASC pgWAT90	Pla2g2e
scRNAseq ASC EdgeR:Bulk ASC pgWAT91	Mrap
scRNAseq ASC EdgeR:Bulk ASC pgWAT92	Slco2a1
scRNAseq ASC EdgeR:Bulk ASC pgWAT93	Col4a5
scRNAseq ASC EdgeR:Bulk ASC pgWAT94	Ccn5
scRNAseq ASC EdgeR:Bulk ASC pgWAT95	S1pr3
scRNAseq ASC EdgeR:Bulk ASC pgWAT96	Dlg2
scRNAseq ASC EdgeR:Bulk ASC pgWAT97	Rgcc
scRNAseq ASC EdgeR:Bulk ASC pgWAT98	Pkp2
scRNAseq ASC EdgeR:Bulk ASC pgWAT99	Col4a6
scRNAseq ASC EdgeR:Bulk ASC pgWAT100	Lpar3
scRNAseq ASC EdgeR:Bulk ASC pgWAT101	Trf
scRNAseq ASC EdgeR:Bulk ASC pgWAT102	Col6a5
scRNAseq ASC EdgeR:Bulk ASC pgWAT103	Pde11a
scRNAseq ASC EdgeR:Bulk ASC pgWAT104	Hp
scRNAseq ASC EdgeR:Bulk ASC pgWAT105	Arx
scRNAseq ASC EdgeR:Bulk ASC pgWAT106	Dok7
scRNAseq ASC EdgeR:Bulk ASC pgWAT107	Lrrn1
scRNAseq ASC EdgeR:Bulk ASC iWAT:Bulk ASC pgWAT1	Akr1c14
scRNAseq ASC EdgeR:Bulk ASC iWAT:Bulk ASC pgWAT2	Ptpn5
scRNAseq ASC EdgeR:Bulk ASC iWAT:Bulk ASC pgWAT3	Pgr
scRNAseq ASC EdgeR:Bulk ASC iWAT:Bulk ASC pgWAT4	Xist
scRNAseq ASC EdgeR:Bulk ASC iWAT:Bulk ASC pgWAT5	P4ha3
scRNAseq ASC EdgeR:Bulk ASC iWAT:Bulk ASC pgWAT6	Il4ra
scRNAseq ASC EdgeR:Bulk ASC iWAT:Bulk ASC pgWAT7	Thsd4
scRNAseq ASC EdgeR:Bulk ASC iWAT:Bulk ASC pgWAT8	Heph
scRNAseq ASC EdgeR:Bulk ASC iWAT:Bulk ASC pgWAT9	Marcksl1
scRNAseq ASC EdgeR:Bulk ASC iWAT:Bulk ASC pgWAT10	Spon2
scRNAseq ASC EdgeR:Bulk ASC iWAT:Bulk ASC pgWAT11	Fbxw17
scRNAseq ASC EdgeR:Bulk ASC iWAT:Bulk ASC pgWAT12	Plekha6
scRNAseq ASC EdgeR:Bulk ASC iWAT:Bulk ASC pgWAT13	Angpt1
scRNAseq ASC EdgeR:Bulk ASC iWAT:Bulk ASC pgWAT14	Egfr
scRNAseq ASC EdgeR:Bulk ASC iWAT:Bulk ASC pgWAT15	Gm20400
scRNAseq ASC EdgeR:Bulk ASC iWAT:Bulk ASC pgWAT16	Slc25a30
scRNAseq ASC EdgeR:Bulk ASC iWAT:Bulk ASC pgWAT17	Arhgap24
scRNAseq ASC EdgeR:Bulk ASC iWAT:Bulk ASC pgWAT18	Arl4a
scRNAseq ASC EdgeR:Bulk ASC iWAT:Bulk ASC pgWAT19	Thsd7a
scRNAseq ASC EdgeR:Bulk ASC iWAT:Bulk ASC pgWAT20	Svep1
scRNAseq ASC EdgeR:Bulk ASC iWAT:Bulk ASC pgWAT21	Ppl
scRNAseq ASC EdgeR:Bulk ASC iWAT:Bulk ASC pgWAT22	Serpine2
scRNAseq ASC EdgeR:Bulk ASC iWAT:Bulk ASC pgWAT23	Nmb
scRNAseq ASC EdgeR:Bulk ASC iWAT:Bulk ASC pgWAT24	Adarb1
scRNAseq ASC EdgeR:Bulk ASC iWAT:Bulk ASC pgWAT25	Prrg3
scRNAseq ASC EdgeR:Bulk ASC iWAT:Bulk ASC pgWAT26	Lamb2
scRNAseq ASC EdgeR:Bulk ASC iWAT:Bulk ASC pgWAT27	Fkbp5
scRNAseq ASC EdgeR:Bulk ASC iWAT:Bulk ASC pgWAT28	Tent5c
scRNAseq ASC EdgeR:Bulk ASC iWAT:Bulk ASC pgWAT29	Ace
scRNAseq ASC EdgeR:Bulk ASC iWAT:Bulk ASC pgWAT30	Plcxd3
scRNAseq ASC EdgeR:Bulk ASC iWAT:Bulk ASC pgWAT31	P2ry6
scRNAseq ASC EdgeR:Bulk ASC iWAT:Bulk ASC pgWAT32	Nt5e
scRNAseq ASC EdgeR:Bulk ASC iWAT:Bulk ASC pgWAT33	Agt
scRNAseq ASC EdgeR:Bulk ASC iWAT:Bulk ASC pgWAT34	C7
scRNAseq ASC EdgeR:Bulk ASC iWAT:Bulk ASC pgWAT35	Eif2s3y
scRNAseq ASC EdgeR:Bulk ASC iWAT:Bulk ASC pgWAT36	Ddx3y
scRNAseq ASC EdgeR:Bulk ASC iWAT:Bulk ASC pgWAT37	Sult1e1

## Sheet: Figure_2d
Gene	Ensembl gene id	Gene biotype	Chromosome location	Average log2 fold change*	Adjusted p-value
Gm48755	ENSMUSG00000111951	TEC	10	2.006	2.12e-50
Dpf1	ENSMUSG00000030584	protein_coding	7	3.473	5.41e-48
Gm44487	ENSMUSG00000107995	processed_pseudogene	6	2.891	9.44e-46
Gm48600	ENSMUSG00000114267	TEC	14	3.702	4.67e-45
Gm47542	ENSMUSG00000111129	TEC	9	4.055	2e-44
Gm4940	ENSMUSG00000115481	processed_pseudogene	15	2.322	2.54e-44
Vmn1r13	ENSMUSG00000064259	protein_coding	6	3.454	7.36e-44
Ripor2	ENSMUSG00000036006	protein_coding	13	2.983	8.8e-44
Ccdc50-ps	ENSMUSG00000081553	processed_pseudogene	4	2.773	2.61e-43
Gm4034	ENSMUSG00000099842	processed_pseudogene	1	2.62	4.77e-43
Lratd1	ENSMUSG00000020607	protein_coding	12	3.126	5.32e-43
Gprc5c	ENSMUSG00000051043	protein_coding	11	3.403	6.65e-43
A430010J10Rik	ENSMUSG00000097603	lncRNA	6	2.641	1.51e-42
Gm8141	ENSMUSG00000100025	processed_pseudogene	1	4.04	3.8e-42
Gm29013	ENSMUSG00000099702	unprocessed_pseudogene	1	2.018	5.53e-42
Galnt17	ENSMUSG00000034040	protein_coding	5	1.877	1.06e-41
Gm15304	ENSMUSG00000081321	processed_pseudogene	8	2.221	1.44e-41
Csmd2	ENSMUSG00000028804	protein_coding	4	2.404	2.77e-41
Gm38211	ENSMUSG00000104476	TEC	1	3.3	1.69e-40
Laptm5	ENSMUSG00000028581	protein_coding	4	1.959	3.99e-40
Tfap2a	ENSMUSG00000021359	protein_coding	13	2.968	3.04e-38
Gm43412	ENSMUSG00000105107	TEC	5	2.269	2.05e-37
Folr2	ENSMUSG00000032725	protein_coding	7	1.522	1.78e-36
Npffr1	ENSMUSG00000020090	protein_coding	10	2.148	3.65e-36
Olfr873	ENSMUSG00000049028	protein_coding	9	1.557	4.77e-36
D830025C05Rik	ENSMUSG00000043794	lncRNA	8	1.947	3.33e-35
Gm42636	ENSMUSG00000104682	TEC	5	1.841	1.29e-34
Cd74	ENSMUSG00000024610	protein_coding	18	3.079	1.42e-34
Gm43652	ENSMUSG00000105008	TEC	3	2.092	5.49e-34
Olfr729	ENSMUSG00000049011	protein_coding	14	1.905	8.69e-34
C1qb	ENSMUSG00000036905	protein_coding	4	1.753	2.67e-33
Card9	ENSMUSG00000026928	protein_coding	2	2.259	5.36e-33
EU599041	ENSMUSG00000074887	lncRNA	7	2.721	1.38e-32
Olfr620	ENSMUSG00000045132	protein_coding	7	1.675	1.95e-32
Gm45733	ENSMUSG00000110620	lncRNA	8	3.137	2.21e-32
Tnfrsf26	ENSMUSG00000045362	protein_coding	7	1.483	2.73e-32
C1qc	ENSMUSG00000036896	protein_coding	4	2.606	1.67e-31
Cep290	ENSMUSG00000019971	protein_coding	10	1.66	4.74e-31
Cacna2d3	ENSMUSG00000021991	protein_coding	14	1.457	5.81e-31
Tug1	ENSMUSG00000056579	protein_coding	11	2.447	6.09e-31
Senp7	ENSMUSG00000052917	protein_coding	16	2.226	1.46e-30
Fcna	ENSMUSG00000026938	protein_coding	2	1.761	2.24e-30
Gm42535	ENSMUSG00000106604	TEC	5	1.728	2.29e-30
Tox	ENSMUSG00000041272	protein_coding	4	1.55	3.31e-30
Gm36948	ENSMUSG00000103445	TEC	9	2.41	8.03e-30
Retnla	ENSMUSG00000061100	protein_coding	16	2.784	2.18e-29
Nlgn1	ENSMUSG00000063887	protein_coding	3	2.014	7.48e-29
Gm11225	ENSMUSG00000082368	processed_pseudogene	4	1.907	1.2e-28
Csf1r	ENSMUSG00000024621	protein_coding	18	2.036	2.05e-28
C1qa	ENSMUSG00000036887	protein_coding	4	1.951	2.14e-28
H2-Aa	ENSMUSG00000036594	protein_coding	17	1.924	7.75e-27
Gm45379	ENSMUSG00000110034	lncRNA	7	1.64	3.49e-26
Prr15	ENSMUSG00000045725	protein_coding	6	1.482	1.3e-25
Lyz2	ENSMUSG00000069516	protein_coding	10	2.473	4.87e-25
Car4	ENSMUSG00000000805	protein_coding	11	-2.646	1.21e-24
Olfr1109	ENSMUSG00000075161	protein_coding	2	2.105	6.28e-24
B2m	ENSMUSG00000060802	protein_coding	2	-2.102	3.95e-23
Dhrs3	ENSMUSG00000066026	protein_coding	4	-2.748	4.38e-23
Gm37144	ENSMUSG00000102275	TEC	1	2.251	5.01e-23
mt-Atp8	ENSMUSG00000064356	protein_coding	MT	-1.869	4.42e-22
Gm43027	ENSMUSG00000106897	TEC	5	2.344	2.53e-21
Itm2b	ENSMUSG00000022108	protein_coding	14	-1.753	7.13e-21
Gas7	ENSMUSG00000033066	protein_coding	11	1.668	1.07e-20
Cldn5	ENSMUSG00000041378	protein_coding	16	-2.07	7.97e-20
Gm12896	ENSMUSG00000083558	processed_pseudogene	4	3.259	9.78e-20
Gm12895	ENSMUSG00000083365	processed_pseudogene	4	3.259	9.83e-20
Fabp4	ENSMUSG00000062515	protein_coding	3	-1.915	1.1e-18
Angptl4	ENSMUSG00000002289	protein_coding	17	-2.749	2.61e-18
Ddx5	ENSMUSG00000020719	protein_coding	11	-1.564	8.73e-18
A930002H02Rik	ENSMUSG00000109242	TEC	7	1.547	1.13e-17
Cdkn1a	ENSMUSG00000023067	protein_coding	17	-3.079	1.34e-17
Xist	ENSMUSG00000086503	lncRNA	X	-6.141	2.6e-17
Malat1	ENSMUSG00000092341	lncRNA	19	-1.46	2.91e-17
Gm37376	ENSMUSG00000102349	TEC	19	-1.558	3.49e-17
Gm10925	ENSMUSG00000100862	unprocessed_pseudogene	1	-1.908	2.49e-16
Tsix	ENSMUSG00000085715	lncRNA	X	-4.553	2.73e-16
Ly6c1	ENSMUSG00000079018	protein_coding	15	-1.784	4.78e-16
Tcim	ENSMUSG00000056313	protein_coding	8	-2.331	2.38e-15
Aqp7	ENSMUSG00000028427	protein_coding	4	-1.731	3.09e-15
mt-Nd1	ENSMUSG00000064341	protein_coding	MT	-1.578	4.57e-15
Ahcyl2	ENSMUSG00000029772	protein_coding	6	1.514	1.01e-14
Klkb1	ENSMUSG00000109764	protein_coding	8	3.137	1.73e-14
Cd81	ENSMUSG00000037706	protein_coding	7	-1.481	2.36e-14
mt-Cytb	ENSMUSG00000064370	protein_coding	MT	-1.482	3.59e-14
Rgcc	ENSMUSG00000022018	protein_coding	14	-1.839	5.69e-14
Zfp691	ENSMUSG00000045268	protein_coding	4	1.504	9.62e-14
Iqsec1	ENSMUSG00000034312	protein_coding	6	1.495	1.04e-13
mt-Nd4	ENSMUSG00000064363	protein_coding	MT	-1.573	2.01e-13
AA474408	ENSMUSG00000073867	TEC	7	2.187	6.02e-13
Sgk1	ENSMUSG00000019970	protein_coding	10	-1.85	6.61e-13
Snhg14	ENSMUSG00000100826	lncRNA	7	-2.074	7.02e-13
Gm47551	ENSMUSG00000114458	lncRNA	13	-1.513	1.94e-12
Srsf5	ENSMUSG00000021134	protein_coding	12	-2.032	2.49e-11
Tinagl1	ENSMUSG00000028776	protein_coding	4	-1.776	2.54e-11
Tpm3-rs7	ENSMUSG00000058126	protein_coding	14	1.923	3.76e-11
Btg2	ENSMUSG00000020423	protein_coding	1	-2.169	4.78e-11
Plpp1	ENSMUSG00000021759	protein_coding	13	-2.1	9.03e-11
Cst3	ENSMUSG00000027447	protein_coding	2	-1.702	2.72e-10
Eif4a2	ENSMUSG00000022884	protein_coding	16	-1.814	2.89e-10
Cavin1	ENSMUSG00000004044	protein_coding	11	-1.511	6.65e-10
Tmcc3	ENSMUSG00000020023	protein_coding	10	-1.959	1.04e-09
mt-Co3	ENSMUSG00000064358	protein_coding	MT	-1.818	1.29e-09
Plin2	ENSMUSG00000028494	protein_coding	4	-2.182	1.34e-09
Gm29216	ENSMUSG00000101249	unprocessed_pseudogene	1	-1.419	3.48e-09
mt-Nd4l	ENSMUSG00000065947	protein_coding	MT	-1.581	3.63e-09
H3f3b	ENSMUSG00000016559	protein_coding	11	-1.472	3.78e-09
Gm10123	ENSMUSG00000062933	processed_pseudogene	9	-1.546	2.1e-08
mt-Co2	ENSMUSG00000064354	protein_coding	MT	-1.99	2.64e-08
Cnbp	ENSMUSG00000030057	protein_coding	6	-1.455	4.46e-08
Pbld1	ENSMUSG00000112129	protein_coding	10	-4.579	4.75e-08
Ndufa7	ENSMUSG00000041881	protein_coding	17	-2.348	6.02e-08
Gm13577	ENSMUSG00000082127	processed_pseudogene	2	-1.466	6.05e-08
Ccnd1	ENSMUSG00000070348	protein_coding	7	2.192	6.29e-08
Gm10157	ENSMUSG00000066270	processed_pseudogene	9	-1.768	7.15e-08
Rpgrip1	ENSMUSG00000057132	protein_coding	14	2.414	9.07e-08
Ech1	ENSMUSG00000053898	protein_coding	7	-1.705	9.54e-08
Klf12	ENSMUSG00000072294	protein_coding	14	-1.921	1.02e-07
Tmem59	ENSMUSG00000028618	protein_coding	4	-1.698	1.33e-07
H2-Q7	ENSMUSG00000060550	protein_coding	17	-2.161	1.34e-07
Rsrp1	ENSMUSG00000037266	protein_coding	4	-1.689	1.7e-07
Gm42566	ENSMUSG00000104806	TEC	5	-2.221	2.29e-07
Tsc22d1	ENSMUSG00000022010	protein_coding	14	-1.661	2.5e-07
Emcn	ENSMUSG00000054690	protein_coding	3	-1.472	3.54e-07
Gm28661	ENSMUSG00000102070	unprocessed_pseudogene	1	-1.683	3.63e-07
Hmgb1	ENSMUSG00000066551	protein_coding	5	-1.56	4.25e-07
Rps14	ENSMUSG00000024608	protein_coding	18	-1.501	4.87e-07
Rps7-ps3	ENSMUSG00000095597	transcribed_processed_pseudogene	X	-2.306	6.26e-07
Laptm4a	ENSMUSG00000020585	protein_coding	12	-1.54	7.78e-07
Cyp4b1	ENSMUSG00000028713	protein_coding	4	-1.467	7.81e-07
Noct	ENSMUSG00000023087	protein_coding	3	-2.002	9.56e-07
Usp37	ENSMUSG00000033364	protein_coding	1	-1.465	9.81e-07
Fmo1	ENSMUSG00000040181	protein_coding	1	-1.648	1.19e-06
Gm29562	ENSMUSG00000101698	lncRNA	9	-2.142	1.22e-06
Srgn	ENSMUSG00000020077	protein_coding	10	-1.459	1.24e-06
Cdc42	ENSMUSG00000006699	protein_coding	4	-1.431	1.25e-06
Rsad2	ENSMUSG00000020641	protein_coding	12	-2.239	1.3e-06
Bsg	ENSMUSG00000023175	protein_coding	10	-1.779	1.44e-06
Sorbs1	ENSMUSG00000025006	protein_coding	19	-1.501	1.55e-06
mt-Atp6	ENSMUSG00000064357	protein_coding	MT	-1.559	1.78e-06
Mgst1	ENSMUSG00000008540	protein_coding	6	-2.527	3.2e-06
Pttg1ip	ENSMUSG00000009291	protein_coding	10	-1.541	3.6e-06
Bnip3l	ENSMUSG00000022051	protein_coding	14	-2.789	4.39e-06
Apold1	ENSMUSG00000090698	protein_coding	6	-2.511	4.44e-06
Sord	ENSMUSG00000027227	protein_coding	2	-2.409	5.26e-06
2410039M03Rik	ENSMUSG00000109916	unprocessed_pseudogene	7	-1.691	5.63e-06
Son	ENSMUSG00000022961	protein_coding	16	-1.483	6.16e-06
Pja1	ENSMUSG00000034403	protein_coding	X	-2.394	6.52e-06
Lpl	ENSMUSG00000015568	protein_coding	8	-1.747	7.38e-06
Rps7	ENSMUSG00000061477	protein_coding	12	-1.723	7.49e-06
Gm48942	ENSMUSG00000115368	lncRNA	14	-1.932	7.58e-06
Cd47	ENSMUSG00000055447	protein_coding	16	-1.879	7.67e-06
Rps27	ENSMUSG00000090733	protein_coding	3	-1.783	8.61e-06
Dram2	ENSMUSG00000027900	protein_coding	3	-2.118	8.7e-06
Tmed5	ENSMUSG00000063406	protein_coding	5	-2.395	1.25e-05
Ier2	ENSMUSG00000053560	protein_coding	8	-1.694	1.27e-05
Arid5b	ENSMUSG00000019947	protein_coding	10	-1.862	1.91e-05
H2-T23	ENSMUSG00000067212	protein_coding	17	-1.602	1.91e-05
Gm28437	ENSMUSG00000101111	unprocessed_pseudogene	1	-1.618	2.01e-05
Vwa3a	ENSMUSG00000030889	protein_coding	7	-2.931	2.45e-05
Rps6-ps4	ENSMUSG00000081406	processed_pseudogene	2	-1.664	2.49e-05
Cldn15	ENSMUSG00000001739	protein_coding	5	-1.966	3.12e-05
Pgrmc1	ENSMUSG00000006373	protein_coding	X	-2.376	3.14e-05
Ctsl	ENSMUSG00000021477	protein_coding	13	-1.522	3.8e-05
Tmem86a	ENSMUSG00000010307	protein_coding	7	-2.625	4.89e-05
Gm42845	ENSMUSG00000105796	processed_pseudogene	5	-1.455	4.99e-05
Hadhb	ENSMUSG00000059447	protein_coding	5	-2.172	6.5e-05
Slitrk2	ENSMUSG00000036790	protein_coding	X	-1.653	6.55e-05
Clk1	ENSMUSG00000026034	protein_coding	1	-2.022	7.26e-05
Abcg2	ENSMUSG00000029802	protein_coding	6	-1.745	7.49e-05
Samhd1	ENSMUSG00000027639	protein_coding	2	-2.215	9.04e-05
Rpl7	ENSMUSG00000043716	protein_coding	1	-1.707	9.38e-05
Gpx4-ps2	ENSMUSG00000110841	transcribed_processed_pseudogene	10	-1.834	0.000128
Rps23-ps1	ENSMUSG00000100755	processed_pseudogene	3	-1.447	0.000131
Tsnax	ENSMUSG00000056820	protein_coding	8	-2.061	0.00015
Klf13	ENSMUSG00000052040	protein_coding	7	-1.73	0.000186
Ifi35	ENSMUSG00000010358	protein_coding	11	-1.411	0.000199
Rps6	ENSMUSG00000028495	protein_coding	4	-1.594	0.000217
Id1	ENSMUSG00000042745	protein_coding	2	-1.52	0.000227
Nfkbia	ENSMUSG00000021025	protein_coding	12	-1.7	0.00024
Ndufa8	ENSMUSG00000026895	protein_coding	2	-2.149	0.000243
Asl	ENSMUSG00000025533	protein_coding	5	-1.771	0.000279
Psmb8	ENSMUSG00000024338	protein_coding	17	-1.808	0.000296
Rbp7	ENSMUSG00000028996	protein_coding	4	-1.985	0.0003
Lamp1	ENSMUSG00000031447	protein_coding	8	-1.666	0.000373
Selenok	ENSMUSG00000042682	protein_coding	14	-1.875	0.000391
Cr1l	ENSMUSG00000016481	protein_coding	1	-2.095	0.000409
Tmem140	ENSMUSG00000057137	protein_coding	6	-1.492	0.000468
Rpl9	ENSMUSG00000047215	protein_coding	5	-1.529	0.000507
Jam2	ENSMUSG00000053062	protein_coding	16	-1.577	0.000509
Rb1	ENSMUSG00000022105	protein_coding	14	-1.672	0.00083
Spaar	ENSMUSG00000028475	protein_coding	4	-1.735	0.000867
Gpx4	ENSMUSG00000075706	protein_coding	10	-1.774	0.000941
Ppfibp1	ENSMUSG00000016487	protein_coding	6	-1.549	0.000991
Park7	ENSMUSG00000028964	protein_coding	4	-2.311	0.00101
Gm44231	ENSMUSG00000108173	TEC	6	-1.569	0.00103
Ywhaq	ENSMUSG00000076432	protein_coding	12	-1.539	0.00103
Cdkn1c	ENSMUSG00000037664	protein_coding	7	-2.347	0.00127
Anxa5	ENSMUSG00000027712	protein_coding	3	-1.434	0.00165
Acadl	ENSMUSG00000026003	protein_coding	1	-1.983	0.00166
Zfp131	ENSMUSG00000094870	protein_coding	13	-1.655	0.00171
Rnf125	ENSMUSG00000033107	protein_coding	18	-1.63	0.00215
Slc6a6	ENSMUSG00000030096	protein_coding	6	-4.217	0.00222
Gsk3b	ENSMUSG00000022812	protein_coding	16	-2.077	0.00243
Gm12918	ENSMUSG00000066315	processed_pseudogene	4	-1.713	0.0025
Id3	ENSMUSG00000007872	protein_coding	4	-1.391	0.00259
Gm48161	ENSMUSG00000113424	lncRNA	13	-2.154	0.00272
Tob1	ENSMUSG00000037573	protein_coding	11	-1.658	0.00307
Ndufa4	ENSMUSG00000029632	protein_coding	6	-1.69	0.00323
Gm16378	ENSMUSG00000095762	processed_pseudogene	8	-1.63	0.00344
Prdx1	ENSMUSG00000028691	protein_coding	4	-1.678	0.0038
Galnt18	ENSMUSG00000038296	protein_coding	7	-1.768	0.00383
Sh3glb1	ENSMUSG00000037062	protein_coding	3	-1.427	0.00396
Ceacam1	ENSMUSG00000074272	protein_coding	7	-1.695	0.00408
Septin2	ENSMUSG00000116048	protein_coding	1	-1.931	0.00419
Pkp4	ENSMUSG00000026991	protein_coding	2	-1.553	0.00466
Slx1b	ENSMUSG00000059772	protein_coding	7	-1.555	0.0057
Tmem182	ENSMUSG00000079588	protein_coding	1	-1.498	0.00647
Ddx3x	ENSMUSG00000000787	protein_coding	X	-1.625	0.00731
Cfd	ENSMUSG00000061780	protein_coding	10	-1.946	0.0077
Tmem50a	ENSMUSG00000028822	protein_coding	4	-1.544	0.00865
Acox1	ENSMUSG00000020777	protein_coding	11	-1.827	0.00964
Tmem123	ENSMUSG00000050912	protein_coding	9	-1.697	0.00993
Rps27a-ps2	ENSMUSG00000058838	processed_pseudogene	9	-1.83	0.0105
Hbp1	ENSMUSG00000002996	protein_coding	12	-1.888	0.0113
Chchd10	ENSMUSG00000049422	protein_coding	10	-2.65	0.0125
Tax1bp1	ENSMUSG00000004535	protein_coding	6	-1.932	0.0139
Vapa	ENSMUSG00000024091	protein_coding	17	-1.738	0.0143
Acaa1a	ENSMUSG00000036138	protein_coding	9	-2.563	0.0152
Gm43107	ENSMUSG00000105017	TEC	3	-1.609	0.0156
Lpar6	ENSMUSG00000033446	protein_coding	14	-1.525	0.0159
G3bp2	ENSMUSG00000029405	protein_coding	5	-1.866	0.016
Pdzd2	ENSMUSG00000022197	protein_coding	15	-1.516	0.0173
Gstt2	ENSMUSG00000033318	protein_coding	10	-1.541	0.0174
Serinc1	ENSMUSG00000019877	protein_coding	10	-1.405	0.0191
Adipoq	ENSMUSG00000022878	protein_coding	16	-2.417	0.0194
Efna1	ENSMUSG00000027954	protein_coding	3	-1.39	0.0204
Gtpbp4	ENSMUSG00000021149	protein_coding	13	-1.646	0.0252
Cdo1	ENSMUSG00000033022	protein_coding	18	-1.968	0.0272
Pole	ENSMUSG00000007080	protein_coding	5	1.532	0.0287
Scp2	ENSMUSG00000028603	protein_coding	4	-2.094	0.0319
Rps3	ENSMUSG00000030744	protein_coding	7	-1.492	0.0321
Casp8	ENSMUSG00000026029	protein_coding	1	-1.58	0.0331
Scp2-ps2	ENSMUSG00000058492	transcribed_unprocessed_pseudogene	9	-1.817	0.0349
Slc25a5	ENSMUSG00000016319	protein_coding	X	-2.016	0.0358
Tspan12	ENSMUSG00000029669	protein_coding	6	-1.596	0.0364
Gm9493	ENSMUSG00000044424	processed_pseudogene	19	-1.626	0.0403
Gas5	ENSMUSG00000053332	lncRNA	1	-1.59	0.0415
Sod1	ENSMUSG00000022982	protein_coding	16	-1.914	0.0427
Ssb	ENSMUSG00000068882	protein_coding	2	-2.047	0.0442
Atp5c1	ENSMUSG00000025781	protein_coding	2	-1.406	0.0462
n=250
*Negative value means that the gene is enriched in female cells and postive value means that it is enriched in male.

## Sheet: Figure_3a
Source data for figure 3a
	Ingenuity Canonical Pathways	-log(p-value)	Ratio*'	Genes
	Metabolism of Angiotensinogen to Angiotensins	3.54	0.111	ACE,AGT
	O-linked glycosylation	3.3	2,7E-02	SPON2,THSD4,THSD7A
	Glucocorticoid Receptor Signaling	2.91	8,59E-03	AGT,EGFR,FKBP5,IL4R,PGR
	G alpha (q) signalling events	2.74	1,72E-02	AGT,NMB,P2RY6
	Hepatic Fibrosis / Hepatic Stellate Cell Activation	2.6	1,55E-02	AGT,EGFR,IL4R
	HSP90 chaperone cycle for steroid hormone receptors in the presence of ligand	2.57	3,64E-02	FKBP5,PGR
	Signaling by ERBB4	2.51	3,39E-02	EGFR,PGR
	Class A/1 (Rhodopsin-like receptors)	2.01	9,46E-03	AGT,NMB,P2RY6
	ESR-mediated signaling	1.93	1,69E-02	FKBP5,PGR
	Renin-Angiotensin Signaling	1.9	1,65E-02	ACE,AGT
	*The genes associated with the term derived from the differential expressed genes between female and male ASC cells (scRNA-seq data)
	**The Ratio indicates the percentage of genes of the total amount of genes in the term,the term Metabolism of Angiotensinogen to Angiotensins includes 18 genes (2/18= 11%).

## Sheet: Figure_3d
Source data to figure 3d
Sample number	Sample ID	Treatment	Experiment number	NEFA mmol/L
1	Male_iwat_control_exp1	Control	1	0.258		mmol/L NEFA	Average values
2	Male_iwat_Angll_exp1	Angll	1	0.353			Exp1	Exp2	Exp3
3	Female_iwat_control_exp1	Control	1	0.387		Male Control	0.308	0.299875	0.289571
4	Female_iwat_Angll_exp1	Angll	1	0.808		Male AngII	0.31825	0.312125	0.35
5	Male_iwat_control_exp1	Control	1	0.304		Femal Control	0.578	0.394875	0.4225
6	Male_iwat_Angll_exp1	Angll	1	0.328		Female AngII	0.65325	0.422375	0.41125
7	Female_iwat_control_exp1	Control	1	0.401
8	Female_iwat_Angll_exp1	Angll	1	0.606		Average amount adipose tisssue in each well (g)	0.027
9	Male_iwat_control_exp1	Control	1	0.382		Volum medium in wells (ml)	0.1
10	Male_iwat_Angll_exp1	Angll	1	0.198		Formula = Concentraiton (NEFA) * volume / amount adipose tissue
11	Female_iwat_control_exp1	Control	1	0.458		Normalized to the amount of adipose tissue NEFA/gram of tissue
12	Female_iwat_Angll_exp1	Angll	1	0.586			Exp1	Exp2	Exp3
13	Male_iwat_control_exp1	Control	1	0.346		Male Control	1.14074	1.11065	1.07249
14	Male_iwat_Angll_exp1	Angll	1	0.355		Male AngII	1.1787	1.15602	1.2963
15	Female_iwat_control_exp1	Control	1	0.415		Femal Control	2.14074	1.4625	1.56481
16	Female_iwat_Angll_exp1	Angll	1	0.451		Female AngII	2.41944	1.56435	1.52315
17	Male_iwat_control_exp1	Control	1	0.344
18	Male_iwat_Angll_exp1	Angll	1	0.241
19	Female_iwat_control_exp1	Control	1	0.66
20	Female_iwat_Angll_exp1	Angll	1	0.51
21	Male_iwat_control_exp1	Control	1	0.36
22	Male_iwat_Angll_exp1	Angll	1	0.212
23	Female_iwat_control_exp1	Control	1	0.918
24	Female_iwat_Angll_exp1	Angll	1	0.693
25	Male_iwat_control_exp1	Control	1	0.229
26	Male_iwat_Angll_exp1	Angll	1	0.573
27	Female_iwat_control_exp1	Control	1	0.642
28	Female_iwat_Angll_exp1	Angll	1	0.853
29	Male_iwat_control_exp1	Control	1	0.241
30	Male_iwat_Angll_exp1	Angll	1	0.286
31	Female_iwat_control_exp1	Control	1	0.743
32	Female_iwat_Angll_exp1	Angll	1	0.719
33	Male_iwat_control_exp2	Control	2	0.258
34	Male_iwat_Angll_exp2	Angll	2	0.256
35	Female_iwat_control_exp2	Control	2	0.341
36	Female_iwat_Angll_exp2	Angll	2	0.377
37	Male_iwat_control_exp2	Control	2	0.278
38	Male_iwat_Angll_exp2	Angll	2	0.242
39	Female_iwat_control_exp2	Control	2	0.399
40	Female_iwat_Angll_exp2	Angll	2	0.42
41	Male_iwat_control_exp2	Control	2	0.207
42	Male_iwat_Angll_exp2	Angll	2	0.442
43	Female_iwat_control_exp2	Control	2	0.327
44	Female_iwat_Angll_exp2	Angll	2	0.33
45	Male_iwat_control_exp2	Control	2	0.279
46	Male_iwat_Angll_exp2	Angll	2	0.232
47	Female_iwat_control_exp2	Control	2	0.415
48	Female_iwat_Angll_exp2	Angll	2	0.369
49	Male_iwat_control_exp2	Control	2	0.427
50	Male_iwat_Angll_exp2	Angll	2	0.443
51	Female_iwat_control_exp2	Control	2	0.454
52	Female_iwat_Angll_exp2	Angll	2	0.337
53	Male_iwat_control_exp2	Control	2	0.164
54	Male_iwat_Angll_exp2	Angll	2	0.203
55	Female_iwat_control_exp2	Control	2	0.386
56	Female_iwat_Angll_exp2	Angll	2	0.482
57	Male_iwat_control_exp2	Control	2	0.471
58	Male_iwat_Angll_exp2	Angll	2	0.401
59	Female_iwat_control_exp2	Control	2	0.419
60	Female_iwat_Angll_exp2	Angll	2	0.492
61	Male_iwat_control_exp2	Control	2	0.315
62	Male_iwat_Angll_exp2	Angll	2	0.278
63	Female_iwat_control_exp2	Control	2	0.418
64	Female_iwat_Angll_exp2	Angll	2	0.572
65	Male_iwat_control_exp3	Control	3	0.431
66	Male_iwat_Angll_exp3	Angll	3	0.518
67	Female_iwat_control_exp3	Control	3	0.38
68	Female_iwat_Angll_exp3	Angll	3	0.51
69	Male_iwat_control_exp3	Control	3	0.291
70	Male_iwat_Angll_exp3	Angll	3	0.442
71	Female_iwat_control_exp3	Control	3	0.331
72	Female_iwat_Angll_exp3	Angll	3	0.294
73	Male_iwat_control_exp3	Control	3	0.168
74	Male_iwat_Angll_exp3	Angll	3	0.229
75	Female_iwat_control_exp3	Control	3	0.329
76	Female_iwat_Angll_exp3	Angll	3	0.375
77	Male_iwat_control_exp3	Control	3	0.283
78	Male_iwat_Angll_exp3	Angll	3	0.533
79	Female_iwat_control_exp3	Control	3	0.516
80	Female_iwat_Angll_exp3	Angll	3	0.423
81	Male_iwat_control_exp3	Control	3	0.279
82	Male_iwat_Angll_exp3	Angll	3	0.233
83	Female_iwat_control_exp3	Control	3	0.373
84	Female_iwat_Angll_exp3	Angll	3	0.561
85	Male_iwat_control_exp3	Control	3	0.215
86	Male_iwat_Angll_exp3	Angll	3	0.438
87	Female_iwat_control_exp3	Control	3	0.6
88	Female_iwat_Angll_exp3	Angll	3	0.363
89	Male_iwat_control_exp3	Control	3	0.36
90	Male_iwat_Angll_exp3	Angll	3	0.198
91	Female_iwat_control_exp3	Control	3	0.423
92	Female_iwat_Angll_exp3	Angll	3	0.369
93	Male_iwat_control_exp3	Control	3	0.026
94	Male_iwat_Angll_exp3	Angll	3	0.209
95	Female_iwat_control_exp3	Control	3	0.428
96	Female_iwat_Angll_exp3	Angll	3	0.395

## Sheet: Figure_3e
Source data for figure 3e
The number shows the percentage of differentiated cells in each well. The averaged values have been used for generating the figure.
Control samples					AngII treated samples
Experiment	Sample id	Female	Male		Experiment	Sample id	Female	Male		Average values of Control samples
1	1	28.5318	32.336		1	31	23.7022	31.6037			Female	Male
1	2	24.6551	26.3276		1	32	16.7277	32.1234		Experiment 1	24.2121	30.3473
1	3	27.7287	30.1469		1	33	18.9369	29.7288		Experiment 2	20.0121	16.2068
1	4	22.2002	25.4744		2	34	18.3263	17.6311		Experiment 3	23.6525	18.8625
1	5	27.0642	32.7908		2	35	19.2662	18.215		Experiment 4	19.8957	24.9554
1	6	15.0924	35.0082		2	36	22.2528	22.8906		Experiment 5	26.3042	33.2591
2	7	20.2619	17.0873		3	37	16.633	18.535
2	8	21.6474	16.6963		3	38	23.2606	16.2609
2	9	17.5003	16.3285		3	39	18.9737	20.1744		Average values of Ang II treated samples
2	10	22.1998	18.0584		4	40	20.877	21.5214			Female	Male
2	11	19.9574	14.6978		4	41	19.1908	20.815		Experiment 1	19.7889	31.152
2	12	18.5055	14.3726		4	42	21.677	27.4805		Experiment 2	19.9484	19.5789
3	13	24.3953	24.6431		5	43	24.6299	30.9789		Experiment 3	19.6225	18.3234
3	14	21.3619	19.6983		5	44	26.1918	28.7		Experiment 4	20.5816	23.2723
3	15	19.1827	15.2706		5	45	27.9466	33.1638		Experiment 5	26.2561	30.9476
3	16	24.7985	18.2899
3	17	22.0479	15.8366
3	18	30.1287	19.4364
4	19	18.8613	26.0506
4	20	21.1758	24.8826
4	21	19.9936	24.2749
4	22	18.2142	22.9332
4	23	17.5431	23.8859
4	24	23.5863	27.7054
5	25	25.8615	33.1262
5	26	25.2688	35.6116
5	27	24.0429	33.7878
5	28	29.3837	33.6435
5	29	25.9923	31.7662
5	30	27.2759	31.6193

## Sheet: Figure4b
Source data for Figure 4b
			ASC1a/b cells													ASC2 cells
			Levels of confluency in CD45-/CD31-/CD34+/DPP4- cells													Levels of confluency in CD45-/CD31-/CD34+/DPP4+ cells
	Time (hours)		Well 1	Well 2	Well 3	Well 4	Well 5	Well 6	Well 7	Well 8	Well 9	Well 10	Mean value			Well 1	Well 2	Well 3	Well 4	Well 5	Well 6	Well 7	Well 8	Well 9	Well 10	Well 11	Well 12	Well 13	Well 14	Well 15	Well 16	Well 17	Well 18	Well 19	Well 20	Mean value
	0		1.75154	1.89455	2.01854	2.24728	2.78698	2.522	5.60317	6.15915	4.02678	2.92023	3.19302			3.82525	5.3672	5.54326	4.93359	3.89874	3.83167	5.39734	4.39792	3.961	4.27847	4.593	4.07107	6.10454	6.93507	7.89076	7.68749	4.0797	4.31985	6.62377	3.82949	5.07846
	0.883333		1.70987	1.78356	2.38257	2.4154	2.70885	2.52549	5.59202	6.75483	3.91271	3.09043	3.28757			4.00659	5.45547	5.1575	5.17933	3.8988	4.07639	5.77704	4.6958	4.1502	4.52604	5.08996	4.28513	6.25697	6.78057	7.91913	7.03551	4.04892	4.60523	6.78353	3.78154	5.17548
	4.88333		1.7192	1.75163	2.24924	2.47301	2.76632	2.58477	5.81612	6.50237	4.27108	2.90955	3.30433			3.9686	5.38509	5.5134	5.06743	4.21337	4.18179	5.54185	4.63256	4.20287	4.33499	4.9712	4.18491	6.4658	7.25904	8.13952	7.08573	4.14473	4.48113	6.45925	3.71517	5.19742
	8.88333		1.64907	1.67091	2.20501	2.55417	2.81334	2.52582	5.94136	6.20068	4.07929	2.98728	3.26269			4.12865	5.65943	5.54079	5.26492	3.97749	4.19367	5.67465	4.75431	4.24755	4.46512	4.7893	3.9269	6.47111	7.1977	7.93839	6.67649	4.06228	4.47025	7.04737	3.58609	5.20362
	12.8833		1.74021	1.7283	2.26046	2.41737	2.74796	2.6644	6.10845	6.15843	3.83763	3.00312	3.26663			4.20726	5.79494	5.57635	5.48543	4.16352	4.44704	5.43229	4.47359	4.17896	4.47839	4.74774	3.97104	6.3296	7.12987	8.16288	7.1614	4.04178	4.60399	6.59932	3.46942	5.22274
	16.8833		1.73087	1.76	2.31987	2.4785	2.7145	2.49746	5.9832	6.40552	4.05543	3.07333	3.30187			4.51636	5.86378	5.93993	5.1364	4.65838	4.53475	5.29009	4.92991	4.52822	4.46036	4.99528	4.02732	6.58331	7.47945	8.06495	7.37716	3.91779	4.82772	6.78616	3.45279	5.36851
	21.8833		1.79167	1.83421	2.252	2.60505	2.8861	2.63157	6.05929	6.65531	4.24318	3.12072	3.40791			4.71751	6.47753	6.49686	5.96233	4.92787	4.70238	5.82352	4.61728	4.25876	4.57076	4.65864	3.82799	6.42001	8.14764	8.36018	7.7467	3.70808	4.41216	6.85569	3.82081	5.52563
	24.8833		1.65948	1.73367	2.32693	2.65088	2.80808	2.56325	6.77111	7.39502	4.27628	3.22595	3.54106			4.94208	7.12687	7.35228	6.71873	5.19547	5.02098	6.38106	5.12419	4.72008	4.97173	5.12161	4.26586	7.07465	9.27193	9.58374	8.50508	4.06213	4.89051	7.54475	4.03263	6.09532
	28.8833		1.82516	1.70702	2.49587	2.79357	3.3831	2.97968	6.77949	7.64374	4.80448	3.29935	3.77115			6.21199	9.37085	9.12473	7.31201	5.52235	6.24168	6.99229	5.77982	4.937	5.39054	6.00149	4.66435	7.80837	10.265	10.8512	9.39268	4.3436	5.46799	8.62777	4.4064	6.93561
	32.8833		1.78489	2.03102	2.62632	3.06026	3.47753	3.04634	7.33781	8.03771	4.77224	3.36015	3.95343			7.67783	10.6255	10.6697	9.15094	7.83669	7.69809	7.82462	6.62722	5.4457	6.09099	6.43887	5.27277	8.65673	12.6444	11.9229	11.1543	5.32162	6.20274	9.15868	4.61745	8.05189
	36.8833		1.89242	1.94665	2.725	3.05646	3.41448	3.16935	7.55602	8.27628	4.69205	3.26018	3.99889			9.35312	13.665	12.8996	10.7131	8.97981	9.50997	8.58934	7.17676	6.21738	7.01698	7.48877	5.98696	10.119	14.7275	14.7263	13.1497	6.08891	6.98487	10.6632	5.22989	9.46432
	40.8833		1.95898	2.06259	2.66366	3.35175	3.53623	3.25946	8.65091	9.59537	4.90697	3.5679	4.35538			10.2194	16.7118	15.6436	12.5625	10.6381	10.9901	9.60266	8.53096	6.98812	8.0342	7.95089	7.00097	11.5413	16.7591	16.4268	15.4553	6.76262	7.76773	12.1442	5.91795	10.8824
	44.8833		2.11369	2.05862	2.9157	3.15229	3.60391	3.46004	8.78718	9.8382	5.1166	3.65223	4.46985			12.8039	19.739	18.4577	15.3671	13.0147	13.1105	11.2538	10.2914	7.78877	9.47048	9.5192	8.15638	12.7106	19.6305	19.2921	17.5887	7.43201	9.13133	13.7659	7.05448	12.7789
	49.55		2.18575	2.28612	3.21416	3.63337	3.96749	3.65803	11.6884	12.9643	5.09885	3.76337	5.24598			16.3519	25.047	25.5383	21.1605	16.4815	18.426	12.5535	12.6546	9.95788	12.3122	12.6246	9.41617	15.6731	23.6212	22.9035	21.9712	9.20605	11.6884	17.649	8.77627	16.2006
	55.3667		2.32309	2.33679	2.63281	3.02574	3.74187	3.27813	10.9904	12.6611	4.42531	3.63231	4.90475			19.7188	29.8723	28.3981	24.7637	18.8204	18.1085	16.8057	15.4225	12.7946	14.5003	15.2069	10.9325	21.1248	29.5012	28.1534	25.5561	11.2219	15.4859	22.9559	10.9214	19.5132
	60.8833		2.46862	2.42612	3.53141	4.07508	4.39437	3.71743	12.4968	15.5898	5.53242	4.37302	5.8605			22.6251	37.0035	34.5318	31.0106	22.3918	24.6182	19.9591	18.1931	14.0116	16.1706	17.8738	13.9054	23.7196	33.7358	31.1135	27.6676	13.0836	17.1473	24.7431	12.3559	22.7931
	64.8833		2.7481	2.53863	3.8462	3.95623	4.6519	3.93428	13.7255	16.8763	5.84806	4.4884	6.26136			30.8604	42.3914	40.6299	38.5936	29.6544	30.4854	22.6252	20.8484	17.2127	21.1244	19.2263	16.9761	28.4376	37.9543	34.8118	34.356	14.2369	19.1945	27.9966	14.3148	27.0965
	68.8833		2.85626	2.56607	4.10126	4.35236	4.9282	4.49042	17.9357	20.2534	6.02592	5.24691	7.27566			38.4748	52.4524	47.7268	40.0573	34.7142	40.8604	25.5441	25.2437	20.0342	22.8056	23.6853	19.7972	34.598	45.6208	40.7353	38.7713	17.5133	23.0177	35.1059	17.8575	32.2308
	72.8833		3.25689	2.75509	4.37738	4.61315	5.15599	4.82881	20.6131	24.2905	6.81768	5.61787	8.23265			42.3573	59.2609	57.8208	51.2429	42.9239	47.1159	33.6417	31.0322	23.798	29.2636	29.6349	25.8348	39.4476	54.5622	48.5035	48.405	21.0454	28.1548	42.7493	20.7598	38.8777
	76.9		3.32759	2.9876	4.8748	5.19875	5.84069	5.16122	23.4006	29.6297	7.54999	5.85374	9.38248			51.9992	66.0977	64.5007	58.6499	50.2206	53.6365	38.4633	36.993	26.8634	35.8195	37.3564	30.0224	44.2336	61.1129	56.1414	56.3837	25.8731	32.5981	47.809	25.0531	44.9914
	80.8833		3.8543	3.44021	5.35861	5.37725	6.56005	6.02005	21.8858	27.1645	8.42316	6.41749	9.45015			57.8002	74.8873	71.6733	63.8742	58.124	61.1248	46.7341	47.338	36.2824	41.408	43.1661	34.5682	50.0281	66.3957	62.2189	64.5338	31.1533	40.4872	56.2064	30.6827	51.9343
	84.8833		4.24325	3.94905	5.94661	6.5395	7.25145	6.83965	28.6989	33.8404	9.89313	7.41009	11.4612			65.803	79.0278	76.6645	74.0857	66.4367	67.7964	56.2031	55.1219	42.1798	47.4048	51.3263	44.5423	59.3537	73.5136	67.756	69.5529	37.853	48.7375	63.0519	36.9094	59.166
	88.8833		4.74297	4.05995	6.45822	7.105	7.73899	6.84236	31.2238	35.3018	10.1044	8.25211	12.183			69.7669	79.7098	80.2022	77.4305	69.2609	70.2302	56.4843	63.8478	46.7714	53.1757	57.1078	47.7566	65.1166	78.153	74.1007	73.7992	41.1587	50.9959	67.8128	42.6291	63.2755
	92.8833		5.4716	4.23486	7.19492	7.89672	8.2161	8.88924	34.2957	39.1303	11.0255	9.94185	13.6297			73.6243	83.1658	82.3012	80.8893	73.9365	76.4345	70.3778	66.724	52.9788	60.4439	62.5109	53.4892	70.6278	81.1344	77.7053	78.9084	46.8445	54.4095	69.8109	49.286	68.2802
	96.8833		6.04396	4.80057	8.26941	9.52365	9.2336	9.32593	38.898	43.4914	12.2887	9.73365	15.1609			76.3253	82.9373	85.7819	84.1333	74.4369	79.6276	73.824	69.1356	58.7778	64.3563	66.0714	61.432	71.7206	83.3959	79.9103	78.8884	53.1499	62.7111	77.8287	52.2605	71.8352
	100.867		6.52195	4.91238	8.82708	9.99483	10.1514	10.4454	38.7246	44.871	12.5865	11.114	15.8149			79.3546	86.7901	87.3165	81.5169	77.0551	79.3075	69.3187	74.5843	60.6077	66.8739	68.8341	63.2695	75.3895	82.8532	82.5298	80.9051	55.8173	64.7201	76.7505	57.088	73.5441
	104.883		7.17693	5.40543	9.98779	11.0301	11.3472	10.7536	40.4557	46.9558	15.5086	12.1831	17.0804			79.0968	85.6069	88.671	85.7569	78.2913	82.4636	76.6919	72.1144	64.9639	68.8756	74.4778	62.9596	74.5874	84.1979	82.1002	81.5754	58.7204	66.587	79.112	59.2302	75.304
	108.883		8.71011	5.74084	10.6189	11.8963	12.6486	11.626	44.0627	49.666	16.5009	13.0986	18.4569			80.4177	86.8499	89.2269	85.7622	78.9447	80.493	78.3051	76.5388	64.8296	71.6574	74.5811	65.8112	79.8409	86.8917	85.2577	83.8044	59.5458	67.9798	80.2123	62.1838	76.9567
	112.883		9.821	6.77151	10.95	13.1351	13.941	12.7855	46.8708	47.1715	17.19	13.8705	19.2507			79.9297	87.6386	88.1047	85.9999	80.9177	83.72	79.5121	78.0994	68.2211	74.3626	78.37	69.707	79.8649	86.4668	86.3215	83.3276	60.6264	70.4608	80.0579	60.6321	78.117
	116.883		10.2049	7.10644	13.1684	14.9826	14.3052	13.8005	50.1242	52.0332	19.1616	15.7546	21.0642			80.5496	87.1436	89.8089	86.3607	79.8854	84.1226	80.8113	78.8263	71.0174	74.0045	76.8437	68.7909	80.264	86.8753	85.3525	84.841	60.4557	70.9109	80.8092	60.6424	78.4158
	120.883		11.17	8.03774	14.0808	15.4319	15.9573	14.9412	52.1866	54.1243	19.1807	17.1219	22.2232			80.5	86.2814	87.4656	85.3151	79.5147	84.2875	80.5174	79.3128	69.6155	74.6586	78.612	71.3182	78.8902	86.4984	87.3064	84.4167	59.5689	68.8821	79.739	60.3913	78.1546

## Sheet: Figure4d
Source data for Figure 4d
	Experiment	Samples	FACS isolation method	Treatment	sex	Fat depot	Ct-values	PPARy2	TBP	FABP4	LPL	Leptin	Adiponectin	DPP4	Delta Ct (Gene of interest (GOI) - TBP)	PPARy2	FABP4	LPL	Leptin	Adiponectin	DPP4	2^-(Ct GOI-Ct TBP)	PPARy2	FABP4	LPL	Leptin	Adiponectin	DPP4
1	1	DPP4 Pos Insulin	CD45-/CD31-/CD34+/DPP4+	Insulin	Female	iWAT		24.3486	25.5369	19.6391	18.5181	26.1325	21.4352	26.9082		-1.18826	-5.89775	-7.01875	0.5956	-4.10165	1.37133		2.27878	59.6212	129.674	0.661769	17.168	0.386536
2	1	DPP4 Pos Insulin	CD45-/CD31-/CD34+/DPP4+	Insulin	Female	iWAT		23.5884	24.9969	18.575	17.5639	24.8599	20.3602	26.6361		-1.40849	-6.42184	-7.43293	-0.136942	-4.63666	1.63923		2.65458	85.7366	172.796	1.09957	24.8756	0.321027
3	1	DPP4 Pos Insulin	CD45-/CD31-/CD34+/DPP4+	Insulin	Female	iWAT		25.8568	26.1883	20.7509	19.1237	25.9563	22.2657	28.1603		-0.331526	-5.43744	-7.06465	-0.231983	-3.92262	1.97198		1.25834	43.3343	133.866	1.17445	15.1644	0.254903
4	1	DPP4 Neg Insulin	CD45-/CD31-/CD34+/DPP4-	Insulin	Female	iWAT		23.5843	26.2991	18.5029	17.937	25.164	20.0855	32.2156		-2.71483	-7.79622	-8.36211	-1.13511	-6.21358	5.91651		6.56518	222.278	329.038	2.19635	74.212	0.0165559
5	1	DPP4 Neg Insulin	CD45-/CD31-/CD34+/DPP4-	Insulin	Female	iWAT		23.4223	25.9145	18.2944	17.8285	24.63	20.1503	31.9596		-2.49215	-7.62011	-8.08598	-1.28451	-5.76417	6.04515		5.62615	196.735	271.72	2.43599	54.3485	0.0151436
6	1	DPP4 Neg Insulin	CD45-/CD31-/CD34+/DPP4-	Insulin	Female	iWAT		23.7354	26.442	18.6851	18.0975	24.9813	20.3521	34.3382		-2.70659	-7.75684	-8.34444	-1.46063	-6.08986	7.89627		6.52776	216.292	325.032	2.75229	68.113	0.00419745
7	1	DPP4 Pos Full	CD45-/CD31-/CD34+/DPP4+	Full Cocktail	Female	iWAT		23.411	25.3943	18.6598	17.8509	24.29	20.0991	27.3641		-1.98333	-6.7345	-7.54342	-1.10433	-5.2952	1.96979		3.95404	106.484	186.551	2.14999	39.2658	0.25529
8	1	DPP4 Pos Full	CD45-/CD31-/CD34+/DPP4+	Full Cocktail	Female	iWAT		24.4348	26.4918	20.1365	19.1201	25.4941	21.4157	28.8014		-2.05703	-6.35531	-7.3717	-0.997738	-5.07612	2.30962		4.16128	81.8726	165.616	1.99687	33.7338	0.201714
9	1	DPP4 Pos Full	CD45-/CD31-/CD34+/DPP4+	Full Cocktail	Female	iWAT		23.7771	26.3446	19.3469	18.7347	25.4474	20.6201	29.0759		-2.56745	-6.99767	-7.60988	-0.897161	-5.72442	2.73136		5.92759	127.794	195.346	1.8624	52.8716	0.150584
10	1	DPP4 Neg Full	CD45-/CD31-/CD34+/DPP4-	Full Cocktail	Female	iWAT		24.5064	26.8773	19.436	19.3427	25.7092	21.0792	35.3219		-2.37091	-7.44133	-7.53464	-1.16819	-5.7981	8.4445		5.17268	173.805	185.418	2.2473	55.642	0.00287046
11	1	DPP4 Neg Full	CD45-/CD31-/CD34+/DPP4-	Full Cocktail	Female	iWAT		24.625	26.999	19.4648	19.288	26.0983	21.1261	37.5446		-2.37394	-7.53418	-7.71096	-0.900631	-5.87291	10.5456		5.18355	185.359	209.522	1.86688	58.6033	0.000669033
12	1	DPP4 Neg Full	CD45-/CD31-/CD34+/DPP4-	Full Cocktail	Female	iWAT		23.6352	26.4027	18.5853	18.74	25.6368	20.2359	36.6		-2.7675	-7.81743	-7.66271	-0.765961	-6.16685	10.1973		6.80926	225.57	202.63	1.7005	71.8468	0.000851769
13	2	DPP4 Pos Full	CD45-/CD31-/CD34+/DPP4+	Full Cocktail	Female	iWAT		24.0811	26.1958	19.8748	19.1841	25.7435	21.024	29.7342		-2.11471	-6.32108	-7.0117	-0.452328	-5.17185	3.53837		4.33102	79.9529	129.042	1.36825	36.0481	0.0860687
14	2	DPP4 Pos Full	CD45-/CD31-/CD34+/DPP4+	Full Cocktail	Female	iWAT		22.0193	25.1325	17.5226	17.7252	24.5933	19.1999	29.8673		-3.1132	-7.60987	-7.40734	-0.539219	-5.9326	4.73484		8.653	195.343	169.758	1.45319	61.0787	0.0375554
15	2	DPP4 Pos Insulin	CD45-/CD31-/CD34+/DPP4+	Insulin	Female	iWAT		24.0472	26.0291	19.5852	18.6017	25.3282	20.7052	28.7882		-1.98185	-6.44392	-7.42739	-0.700897	-5.32383	2.75914		3.94999	87.0589	172.135	1.62552	40.0527	0.147712
16	2	DPP4 Pos Insulin	CD45-/CD31-/CD34+/DPP4+	Insulin	Female	iWAT		23.3841	25.2722	18.8441	18.1914	24.8171	20.1925	27.9433		-1.8881	-6.42804	-7.0808	-0.45512	-5.07963	2.67111		3.70146	86.1057	135.373	1.3709	33.816	0.157006
17	2	DPP4 Neg Full	CD45-/CD31-/CD34+/DPP4-	Full Cocktail	Female	iWAT		24.4905	25.8796	18.895	18.5932	25.9321	20.9833	33.1751		-1.38903	-6.98459	-7.28635	0.0525742	-4.89628	7.29554		2.61903	126.64	156.103	0.964214	29.7803	0.00636535
18	2	DPP4 Neg Full	CD45-/CD31-/CD34+/DPP4-	Full Cocktail	Female	iWAT		24.5552	26.0244	18.9925	18.7853	26.1015	21.0031	32.609		-1.46921	-7.03189	-7.23912	0.0770988	-5.02125	6.58459		2.76869	130.861	151.075	0.947962	32.4749	0.0104193
19	2	DPP4 Neg Insulin	CD45-/CD31-/CD34+/DPP4-	Insulin	Female	iWAT		23.9935	26.4441	19.2241	18.4928	25.2377	20.8636	32.0913		-2.45059	-7.22006	-7.9513	-1.20642	-5.58053	5.64714		5.46641	149.092	247.502	2.30765	47.8528	0.0199545
20	2	DPP4 Neg Insulin	CD45-/CD31-/CD34+/DPP4-	Insulin	Female	iWAT		24.1967	26.5966	19.2407	18.5573	25.1309	21.0113	32.1053		-2.39992	-7.35591	-8.03929	-1.46577	-5.58535	5.50863		5.27775	163.814	263.067	2.76212	48.0129	0.0219654
21	3	DPP4 Pos Insulin	CD45-/CD31-/CD34+/DPP4+	Insulin	Male	iWAT		24.7398	25.6515	19.9495	18.6258	25.3609	21.6582	26.7129		-0.911682	-5.70192	-7.02569	-0.290588	-3.99326	1.06146		1.88124	52.0532	130.3	1.22314	15.9255	0.479147
22	3	DPP4 Pos Insulin	CD45-/CD31-/CD34+/DPP4+	Insulin	Male	iWAT		25.2655	25.5521	20.6813	18.8371	25.9798	22.328	26.6262		-0.28653	-4.87082	-6.71498	0.427715	-3.22409	1.07415		1.2197	29.2593	105.054	0.743438	9.34433	0.474951
23	3	DPP4 Pos Insulin	CD45-/CD31-/CD34+/DPP4+	Insulin	Male	iWAT		24.2258	25.5212	19.4056	18.1438	24.9002	21.2194	26.6779		-1.29536	-6.11554	-7.37732	-0.620962	-4.30173	1.15678		2.45438	69.3363	166.262	1.5379	19.722	0.448512
24	3	DPP4 Neg Insulin	CD45-/CD31-/CD34+/DPP4-	Insulin	Male	iWAT		23.8546	26.1416	18.6878	17.9322	25.0025	20.6104	32.6367		-2.28704	-7.45389	-8.20949	-1.13916	-5.53127	6.49509		4.88055	175.325	296.007	2.20252	46.2463	0.0110862
25	3	DPP4 Neg Insulin	CD45-/CD31-/CD34+/DPP4-	Insulin	Male	iWAT		23.9914	25.945	18.7223	17.8793	25.2279	20.4878	32.1758		-1.95363	-7.22267	-8.0657	-0.717113	-5.45721	6.2308		3.87348	149.362	267.927	1.64389	43.9323	0.013315
26	3	DPP4 Neg Insulin	CD45-/CD31-/CD34+/DPP4-	Insulin	Male	iWAT		23.394	25.4936	18.0775	17.3581	24.7871	19.8887	31.8278		-2.09963	-7.41606	-8.1355	-0.706488	-5.60491	6.33416		4.28598	170.787	281.209	1.63183	48.6682	0.0123945
27	3	DPP4 Neg Insulin	CD45-/CD31-/CD34+/DPP4-	Insulin	Male	iWAT		24.503	26.833	19.2418	18.5963	25.3414	20.9362	34.3233		-2.32998	-7.59123	-8.23672	-1.49167	-5.89679	7.49028		5.02797	192.835	301.648	2.81214	59.5812	0.00556162
28	3	DPP4 Neg Insulin	CD45-/CD31-/CD34+/DPP4-	Insulin	Male	iWAT		24.4404	27.1638	19.3177	18.4299	25.6601	20.7983	33.8868		-2.72341	-7.84607	-8.73384	-1.50362	-6.3655	6.72302		6.60431	230.093	425.745	2.83554	82.4531	0.00946607
29	3	DPP4 Neg Insulin	CD45-/CD31-/CD34+/DPP4-	Insulin	Male	iWAT		24.7806	27.7238	19.9095	19.1243	26.6901	21.3146	33.7104		-2.94316	-7.81425	-8.59945	-1.03368	-6.40919	5.98667		7.69094	225.073	387.876	2.04723	84.9885	0.01577
30	3	DPP4 Pos Full	CD45-/CD31-/CD34+/DPP4+	Full Cocktail	Male	iWAT		23.4583	26.7858	19.141	18.5343	25.1814	20.1608	29.8357		-3.3275	-7.64476	-8.25146	-1.60444	-6.62502	3.04993		10.0387	200.125	304.744	3.04077	98.7028	0.120748
31	3	DPP4 Pos Full	CD45-/CD31-/CD34+/DPP4+	Full Cocktail	Male	iWAT		23.6857	27.4701	19.3125	18.8229	25.4626	20.2896	30.7188		-3.78446	-8.15763	-8.64722	-2.00756	-7.18051	3.2487		13.7796	285.557	400.935	4.02101	145.06	0.105207
32	3	DPP4 Pos Full	CD45-/CD31-/CD34+/DPP4+	Full Cocktail	Male	iWAT		23.9504	27.1056	19.5272	18.7508	25.3872	20.5315	30.111		-3.15522	-7.57833	-8.35475	-1.71834	-6.57405	3.0054		8.90872	191.119	327.364	3.29057	95.2763	0.124533
33	3	DPP4 Neg Full	CD45-/CD31-/CD34+/DPP4-	Full Cocktail	Male	iWAT		24.4214	26.2672	18.6837	18.3714	24.6995	20.7023	36.9813		-1.84581	-7.5835	-7.89578	-1.5677	-5.56489	10.7141		3.59455	191.805	238.159	2.96431	47.3369	0.000595286
34	3	DPP4 Neg Full	CD45-/CD31-/CD34+/DPP4-	Full Cocktail	Male	iWAT		24.2804	26.2667	18.9287	18.3331	24.3261	20.5012	35.0782		-1.98629	-7.33795	-7.93362	-1.94061	-5.76547	8.81151		3.96217	161.787	244.488	3.83869	54.3976	0.00222572
35	3	DPP4 Neg Full	CD45-/CD31-/CD34+/DPP4-	Full Cocktail	Male	iWAT		24.7015	26.5685	19.2489	18.8893	24.5805	21.1807	36.8892		-1.86699	-7.31964	-7.6792	-1.98805	-5.38783	10.3207		3.64771	159.747	204.96	3.96701	41.8696	0.000781902
*Statistical analysis were done on the Delta Ct values, values displayed in Figure 4d are the 2^-Delta Ct numbers
		Mean values of 2^-DeltaCt as presented in Figure 4d, the y-axis in figure 4d is adjusted for DPP4 gene expression values
		DPP4 Negative	DPP4 Positive
PPARy	Full Cocktail	4.21971	7.46924
	Insulin	5.62059	2.42481
FABP4	Full Cocktail	169.447	158.531
	Insulin	190.153	64.0632
LPL	Full Cocktail	199.044	234.92
	Insulin	308.797	143.182
Leptin	Full Cocktail	2.31211	2.39788
	Insulin	2.32978	1.17958
Adiponectin	Full Cocktail	48.9939	70.2547
	Insulin	59.8553	22.0086
DPP4	Full Cocktail	0.00309736	0.135212
	Insulin	0.0132191	0.333724

## Sheet: Figure4e
Source data for figure 4e
	Sample*	Well replicate	Experiment	Percentage of differentiated cells			Percentage of differentiated cells
	gF-	1	Experiment 1	7.45373			Values presented in Figure 4e
	gF-	2	Experiment 1	7.91035			Average values across well replicates
	gF-	3	Experiment 1	7.16185			Experiment 1	Experiment 2	Experiment 3	Experiment 4	Experiment 5		Average across experiments
	gF-	1	Experiment 3	13.6752			Average	Average	Average	Average	Average		Average	Std
	gF-	1	Experiment 4	15.5302		gF-	7.50864		13.6752	15.0946	11.0308		11.8273	3.33544
	gF-	2	Experiment 4	15.1025		gF+	4.05344	3.22271	6.78393	3.25699	4.43545		4.3505	1.45643
	gF-	3	Experiment 4	17.4748		gM-	49.7416	33.0761	36.3283	38.7183	33.6192		38.2967	6.78549
	gF-	4	Experiment 4	13.6135		gM+	13.2533	15.4806	3.54482	5.79066	2.49199		8.11227	5.8856
	gF-	5	Experiment 4	11.7079		iF-	10.5381	31.204	9.16071	9.98836	6.61861		13.5019	10.009
	gF-	6	Experiment 4	17.1388		iF+	3.9848	12.265	11.8232	4.33199	2.09676		6.90036	4.77456
	gF-	1	Experiment 5	12.2813		iM-	25.1624	28.2744	40.1949	22.6366	32.271		29.7079	6.87867
	gF-	2	Experiment 5	9.78022		iM+	5.71614	19.23	4.60948	9.61857	5.41401		8.91763	6.08113
	gF+	1	Experiment 1	2.7179
	gF+	2	Experiment 1	4.28541		* Abbreviations used:
	gF+	3	Experiment 1	5.15702		g = perigonadal White adipose tissue
	gF+	1	Experiment 2	4.95644		i = inguial white adipose tissue
	gF+	2	Experiment 2	1.48898		F = Female
	gF+	1	Experiment 3	4.86773		M = Male
	gF+	2	Experiment 3	5.16599		minus sign "-" = CD45-/CD31-/CD34+/DPP4- FACS sorted cells
	gF+	3	Experiment 3	5.29608		plus sign "+" = CD45-/CD31-/CD34+/DPP4- FACS sorted cells
	gF+	4	Experiment 3	9.75299
	gF+	5	Experiment 3	8.83686
	gF+	1	Experiment 4	4.07115
	gF+	2	Experiment 4	3.0863
	gF+	3	Experiment 4	1.64847
	gF+	4	Experiment 4	3.1975
	gF+	5	Experiment 4	3.83505
	gF+	6	Experiment 4	2.69537
	gF+	7	Experiment 4	3.9542
	gF+	8	Experiment 4	4.74977
	gF+	10	Experiment 4	3.01874
	gF+	11	Experiment 4	4.01917
	gF+	12	Experiment 4	2.67002
	gF+	13	Experiment 4	2.1381
	gF+	1	Experiment 5	7.40888
	gF+	2	Experiment 5	2.17877
	gF+	3	Experiment 5	7.53798
	gF+	4	Experiment 5	1.78963
	gF+	5	Experiment 5	5.16787
	gF+	6	Experiment 5	3.48511
	gF+	7	Experiment 5	4.93847
	gF+	8	Experiment 5	2.75404
	gF+	9	Experiment 5	4.65829
	gM-	1	Experiment 1	48.0333
	gM-	2	Experiment 1	47.5307
	gM-	3	Experiment 1	44.4118
	gM-	4	Experiment 1	51.6019
	gM-	5	Experiment 1	47.9151
	gM-	6	Experiment 1	54.3964
	gM-	7	Experiment 1	54.302
	gM-	1	Experiment 2	37.6185
	gM-	2	Experiment 2	41.5955
	gM-	3	Experiment 2	26.6055
	gM-	4	Experiment 2	28.0715
	gM-	5	Experiment 2	31.0631
	gM-	6	Experiment 2	44.629
	gM-	7	Experiment 2	31.7462
	gM-	8	Experiment 2	28.8514
	gM-	9	Experiment 2	27.5042
	gM-	1	Experiment 3	40.077
	gM-	2	Experiment 3	38.7795
	gM-	3	Experiment 3	44.7307
	gM-	4	Experiment 3	46.1141
	gM-	5	Experiment 3	49.8414
	gM-	6	Experiment 3	12.3268
	gM-	7	Experiment 3	22.4283
	gM-	1	Experiment 4	41.3726
	gM-	2	Experiment 4	39.9204
	gM-	3	Experiment 4	40.0565
	gM-	4	Experiment 4	36.6543
	gM-	5	Experiment 4	40.1132
	gM-	6	Experiment 4	34.1929
	gM-	1	Experiment 5	36.5183
	gM-	2	Experiment 5	34.006
	gM-	3	Experiment 5	36.6429
	gM-	4	Experiment 5	29.5568
	gM-	5	Experiment 5	31.7094
	gM-	6	Experiment 5	33.2819
	gM+	1	Experiment 1	11.6994
	gM+	2	Experiment 1	15.7471
	gM+	3	Experiment 1	15.517
	gM+	4	Experiment 1	10.0496
	gM+	1	Experiment 2	13.9121
	gM+	2	Experiment 2	14.6403
	gM+	3	Experiment 2	19.7331
	gM+	4	Experiment 2	13.2764
	gM+	5	Experiment 2	11.8243
	gM+	6	Experiment 2	16.2824
	gM+	7	Experiment 2	18.6954
	gM+	1	Experiment 3	5.42971
	gM+	2	Experiment 3	2.70916
	gM+	3	Experiment 3	2.49558
	gM+	1	Experiment 4	7.85864
	gM+	2	Experiment 4	7.66135
	gM+	3	Experiment 4	7.29839
	gM+	4	Experiment 4	5.50139
	gM+	5	Experiment 4	6.95021
	gM+	6	Experiment 4	4.27314
	gM+	7	Experiment 4	4.2859
	gM+	8	Experiment 4	4.11491
	gM+	9	Experiment 4	5.78227
	gM+	10	Experiment 4	4.32943
	gM+	11	Experiment 4	5.64168
	gM+	1	Experiment 5	2.90947
	gM+	2	Experiment 5	3.2818
	gM+	3	Experiment 5	2.34701
	gM+	4	Experiment 5	1.88636
	gM+	5	Experiment 5	2.63881
	gM+	6	Experiment 5	1.42107
	gM+	7	Experiment 5	2.95939
	iF-	1	Experiment 1	10.4562
	iF-	2	Experiment 1	13.8788
	iF-	3	Experiment 1	9.49367
	iF-	4	Experiment 1	8.32356
	iF-	1	Experiment 2	28.3574
	iF-	2	Experiment 2	32.7423
	iF-	3	Experiment 2	32.5121
	iF-	1	Experiment 3	8.08154
	iF-	2	Experiment 3	16.0532
	iF-	3	Experiment 3	6.89606
	iF-	4	Experiment 3	13.4752
	iF-	5	Experiment 3	21.6159
	iF-	6	Experiment 3	6.39506
	iF-	7	Experiment 3	4.4337
	iF-	8	Experiment 3	9.69835
	iF-	9	Experiment 3	3.55177
	iF-	10	Experiment 3	4.02711
	iF-	11	Experiment 3	6.53998
	iF-	1	Experiment 4	10.2466
	iF-	2	Experiment 4	11.51
	iF-	3	Experiment 4	9.65721
	iF-	4	Experiment 4	8.61216
	iF-	5	Experiment 4	10.1139
	iF-	6	Experiment 4	9.79025
	iF-	1	Experiment 5	8.08277
	iF-	2	Experiment 5	6.70308
	iF-	3	Experiment 5	5.17423
	iF-	4	Experiment 5	6.51434
	iF+	1	Experiment 1	3.82265
	iF+	2	Experiment 1	2.90888
	iF+	3	Experiment 1	4.39159
	iF+	4	Experiment 1	4.4569
	iF+	5	Experiment 1	3.95524
	iF+	6	Experiment 1	3.05623
	iF+	7	Experiment 1	4.4
	iF+	8	Experiment 1	4.04991
	iF+	9	Experiment 1	4.4783
	iF+	10	Experiment 1	5.51163
	iF+	11	Experiment 1	4.21857
	iF+	12	Experiment 1	2.56768
	iF+	1	Experiment 2	8.60755
	iF+	2	Experiment 2	9.88908
	iF+	3	Experiment 2	15.516
	iF+	4	Experiment 2	10.2309
	iF+	5	Experiment 2	8.95252
	iF+	6	Experiment 2	9.87836
	iF+	7	Experiment 2	9.29255
	iF+	8	Experiment 2	15.4456
	iF+	9	Experiment 2	18.891
	iF+	10	Experiment 2	15.9469
	iF+	1	Experiment 3	10.8107
	iF+	2	Experiment 3	9.37306
	iF+	3	Experiment 3	16.3957
	iF+	4	Experiment 3	9.94157
	iF+	5	Experiment 3	12.9362
	iF+	6	Experiment 3	11.0794
	iF+	7	Experiment 3	14.3992
	iF+	8	Experiment 3	15.8681
	iF+	9	Experiment 3	8.43187
	iF+	10	Experiment 3	11.5731
	iF+	11	Experiment 3	15.948
	iF+	12	Experiment 3	5.12175
	iF+	1	Experiment 4	3.95944
	iF+	2	Experiment 4	4.65338
	iF+	3	Experiment 4	4.40048
	iF+	4	Experiment 4	4.5492
	iF+	5	Experiment 4	4.33155
	iF+	6	Experiment 4	2.87878
	iF+	7	Experiment 4	2.75597
	iF+	8	Experiment 4	5.62106
	iF+	9	Experiment 4	4.93026
	iF+	10	Experiment 4	3.03087
	iF+	11	Experiment 4	4.86649
	iF+	12	Experiment 4	6.00643
	iF+	1	Experiment 5	3.42876
	iF+	2	Experiment 5	3.04551
	iF+	3	Experiment 5	1.18461
	iF+	4	Experiment 5	1.44658
	iF+	5	Experiment 5	2.21954
	iF+	6	Experiment 5	1.83877
	iF+	7	Experiment 5	2.31193
	iF+	8	Experiment 5	2.44135
	iF+	9	Experiment 5	1.47639
	iF+	10	Experiment 5	2.09446
	iF+	11	Experiment 5	1.85209
	iF+	12	Experiment 5	1.82118
	iM-	1	Experiment 1	22.061
	iM-	2	Experiment 1	29.2522
	iM-	3	Experiment 1	23.385
	iM-	4	Experiment 1	25.9515
	iM-	1	Experiment 2	30.7586
	iM-	2	Experiment 2	30.8163
	iM-	3	Experiment 2	23.2483
	iM-	1	Experiment 3	42.0227
	iM-	2	Experiment 3	42.1694
	iM-	3	Experiment 3	41.791
	iM-	4	Experiment 3	32.9267
	iM-	5	Experiment 3	40.6708
	iM-	6	Experiment 3	41.5884
	iM-	1	Experiment 4	16.4651
	iM-	2	Experiment 4	19.9906
	iM-	3	Experiment 4	22.7526
	iM-	4	Experiment 4	22.4333
	iM-	5	Experiment 4	24.8542
	iM-	6	Experiment 4	29.3241
	iM-	1	Experiment 5	33.1485
	iM-	2	Experiment 5	32.7088
	iM-	3	Experiment 5	31.2022
	iM-	4	Experiment 5	32.236
	iM-	5	Experiment 5	30.482
	iM-	6	Experiment 5	33.8483
	iM+	1	Experiment 1	5.51377
	iM+	2	Experiment 1	4.98278
	iM+	3	Experiment 1	5.64879
	iM+	4	Experiment 1	7.80639
	iM+	5	Experiment 1	4.78644
	iM+	6	Experiment 1	2.76522
	iM+	7	Experiment 1	4.1883
	iM+	8	Experiment 1	6.21328
	iM+	9	Experiment 1	6.86735
	iM+	10	Experiment 1	8.72033
	iM+	11	Experiment 1	6.22402
	iM+	12	Experiment 1	4.87697
	iM+	1	Experiment 2	20.7948
	iM+	2	Experiment 2	18.6057
	iM+	3	Experiment 2	20.5438
	iM+	4	Experiment 2	18.443
	iM+	5	Experiment 2	17.457
	iM+	6	Experiment 2	20.3148
	iM+	7	Experiment 2	18.4508
	iM+	1	Experiment 3	4.70203
	iM+	2	Experiment 3	3.66616
	iM+	3	Experiment 3	6.54216
	iM+	4	Experiment 3	4.49308
	iM+	5	Experiment 3	5.84515
	iM+	6	Experiment 3	4.10215
	iM+	7	Experiment 3	5.1639
	iM+	8	Experiment 3	4.96191
	iM+	9	Experiment 3	3.27825
	iM+	10	Experiment 3	6.19567
	iM+	11	Experiment 3	4.35786
	iM+	12	Experiment 3	5.31743
	iM+	13	Experiment 3	2.71704
	iM+	14	Experiment 3	3.18993
	iM+	1	Experiment 4	10.952
	iM+	2	Experiment 4	11.2132
	iM+	3	Experiment 4	9.67078
	iM+	4	Experiment 4	8.82176
	iM+	5	Experiment 4	9.80776
	iM+	6	Experiment 4	9.43918
	iM+	7	Experiment 4	9.70475
	iM+	8	Experiment 4	9.12849
	iM+	9	Experiment 4	9.50651
	iM+	10	Experiment 4	8.41741
	iM+	11	Experiment 4	9.14234
	iM+	1	Experiment 5	7.0078
	iM+	2	Experiment 5	4.86514
	iM+	3	Experiment 5	5.63742
	iM+	4	Experiment 5	5.81179
	iM+	5	Experiment 5	4.36571
	iM+	6	Experiment 5	5.68161
	iM+	7	Experiment 5	4.9395
	iM+	8	Experiment 5	5.00309

[truncated: 5 more sheets: Supplementary_figure_1b, Supplementary_figure_4d, Supplementary_figure_8a, Supplementary_figure_8g, Supplementary_figure_8k]
